# Supplementary material for: Structure of executive functions in young and in older persons
Source: PLoS One. 2019 May 9;14(5):e0216149. doi: 10.1371/journal.pone.0216149 (PMC6508866; doi:10.1371/journal.pone.0216149)
Supplement: S1 File — (XLSX) [file pone.0216149.s001.xlsx]

## Sheet: orig. -> q (not dual-task)
Excluded paticipants: scores marked in red				Group 1 = young, 2 = older
	keep track			n-back										Simon														stroop														sw_sem
Group	ACC	z-tranf. ACC	q-score	missing	ACC	Correct w/o missing	Incorrect	Median_RT	z-tranf. correct	z-transf. RT	IQ--corr	IQ-RT	q-score	Missings	ACC	Correct w/o missing	Incorrect	Median_RT_congruent	ACC_congruent	Median_RT_incongruent	ACC_incongruent	RT diff.	z-tranf. correct	z-transf. RT	IQ--corr	IQ-RT	q-score	missing	ACC	Correct w/o missing	Incorrect	Median_RT_congruent	ACC_congruent	Median_RT_incongruent	ACC_incongruent	RT diff.	z-tranf. correct	z-transf. RT	IQ--corr	IQ-RT	q-score	missing	ACC	Correct w/o missing	Incorrect	Median RT repetition	ACC_repetition	Median RT switch	ACC_switch
1	70.8333	0.109922	0.983779	0	93.1373	93.1373	6.86275	568	0.319293	-0.733328	104.789	89.0001	0.849323	0	96.875	96.875	3.125	472	99	499	92	27	0.292601	-0.659459	104.389	90.1081	0.863195	0	93.2292	93.2292	6.77083	746	95	818	89	72	0.276053	-0.946104	104.141	85.8084	0.823966	1.04167	93.75	94.7368	5.20833	615	90	710	96
1	83.3333	0.896286	0.88149	0	99.0196	99.0196	0.980392	594	0.981598	-0.585107	114.724	91.2234	0.795156	0	97.9167	97.9167	2.08333	460	100	494	95	34	0.545576	-0.461138	108.184	93.0829	0.860416	1.04167	93.75	94.7368	5.20833	896	99	1042	88	146	0.510931	-0.0970095	107.664	98.5449	0.9153	5.20833	90.625	95.6044	4.16667	777	90	959	92
1	79.1667	0.634165	0.913138	0	95.098	95.098	4.90196	506	0.540061	-1.08678	108.101	83.6983	0.774261	0	96.3542	96.3542	3.64583	429	96	442	97	13	0.166113	-1.0561	102.492	84.1585	0.821125	1.04167	94.7917	95.7895	4.16667	804	98	812	92	8	0.674919	-1.68046	110.124	74.7932	0.679174	0	92.7083	92.7083	7.29167	648	92	809	94
1	58.3333	-0.676442	1.11292	0	94.1176	94.1176	5.88235	580	0.429677	-0.664919	106.445	90.0262	0.845752	0	95.8333	95.8333	4.16667	412	97	442	95	30	0.039626	-0.574464	100.594	91.383	0.908431	0.520833	92.1875	92.6702	7.29167	769	94	835	90	66	0.188966	-1.01495	102.834	84.7758	0.82439	3.125	84.375	87.0968	12.5	964	83	961	85
1	87.5	1.15841	0.851962	0	95.098	95.098	4.90196	728	0.540061	0.178803	108.101	102.682	0.949872	0	99.4792	99.4792	0.520833	430	99	472	98	42	0.925038	-0.234485	113.876	96.4827	0.847265	0.520833	97.9167	98.4293	1.5625	1048	100	1124	96	76	1.08618	-0.900207	116.293	86.4969	0.743787	1.04167	93.75	94.7368	5.20833	816	96	836	92
1	91.6667	1.42053	0.824348	0	98.0392	98.0392	1.96078	559	0.871214	-0.784636	113.068	88.2305	0.78033	0	95.8333	95.8333	4.16667	468	99	482	90	14	0.039626	-1.02777	100.594	84.5834	0.840837	0	91.1458	91.1458	8.85417	826	96	943	85	117	-0.0485063	-0.429763	99.2724	93.5536	0.942392	3.125	83.3333	86.0215	13.5417	790	85	905	81
1	79.1667	0.634165	0.913138	0	97.0588	97.0588	2.94118	559	0.760829	-0.784636	111.412	88.2305	0.791926	0	97.3958	97.3958	2.60417	355	100	420	94	65	0.419088	0.417143	106.286	106.257	0.999725	2.08333	92.1875	94.1489	5.72917	996	97	1167	87	171	0.419342	0.189847	106.29	102.848	0.967613	8.33333	86.4583	94.3182	5.20833	848	90	1149	83
1	50	-1.20069	1.21967	0	97.0588	97.0588	2.94118	719	0.760829	0.127495	111.412	101.912	0.914731	1.04167	95.8333	96.8421	3.125	466	97	466	92	0	0.284612	-1.42441	104.269	78.6338	0.754142	0	92.1875	92.1875	7.8125	820	98	992	85	172	0.113773	0.201321	101.707	103.02	1.01291	1.04167	93.75	94.7368	5.20833	710	90	764	96
1	66.6667	-0.1522	1.02336	2.94118	92.1569	94.9495	4.90196	899	0.523336	1.15364	107.85	117.305	1.08766	0	98.4375	98.4375	1.5625	450	98	472	98	22	0.672063	-0.801117	110.081	87.9832	0.799259	1.5625	96.875	98.4127	1.5625	1094	98	1202	95	108	1.08359	-0.533031	116.254	92.0045	0.791411	17.7083	70.8333	86.0759	11.4583	828	71	1053	69
1	75	0.372043	0.947143	0.980392	96.0784	97.0297	2.94118	888	0.757551	1.09093	111.363	116.364	1.0449	0	96.875	96.875	3.125	411	99	423	94	12	0.292601	-1.08443	104.389	83.7335	0.802129	0.520833	93.2292	93.7173	6.25	841	97	948	90	107	0.352095	-0.544505	105.281	91.8324	0.872257	0	95.8333	95.8333	4.16667	889	98	943	94
1	91.6667	1.42053	0.824348	0	94.1176	94.1176	5.88235	802	0.429677	0.600664	106.445	109.01	1.0241	0	98.4375	98.4375	1.5625	456	98	478	98	22	0.672063	-0.801117	110.081	87.9832	0.799259	1.04167	91.6667	92.6316	7.29167	844	95	985	87	141	0.182956	-0.154381	102.744	97.6843	0.950751	1.04167	96.875	97.8947	2.08333	717	98	744	96
1	70.8333	0.109922	0.983779	0.980392	97.0588	98.0198	1.96078	858	0.869028	0.91991	113.035	113.799	1.00675	0	96.875	96.875	3.125	480	99	489	92	9	0.292601	-1.16943	104.389	82.4586	0.789916	0	94.7917	94.7917	5.20833	880	100	1006	89	126	0.519472	-0.326494	107.792	95.1026	0.882278	2.08333	92.7083	94.6809	5.20833	740	94	833	92
1	83.3333	0.896286	0.88149	0	93.1373	93.1373	6.86275	347	0.319293	-1.99321	104.789	70.1019	0.668979	0	95.8333	95.8333	4.16667	375	98	425	91	50	0.039626	-0.00783151	100.594	99.8825	0.992923	0	94.7917	94.7917	5.20833	768	98	1067	91	299	0.519472	1.65855	107.792	124.878	1.15851	1.04167	96.875	97.8947	2.08333	624	96	697	94
1	91.6667	1.42053	0.824348	0	97.0588	97.0588	2.94118	515	0.760829	-1.03547	111.412	84.4679	0.758155	0	97.3958	97.3958	2.60417	437	98	469	95	32	0.419088	-0.517801	106.286	92.233	0.867778	0.520833	96.875	97.3822	2.60417	917	99	984	94	67	0.923047	-1.00348	113.846	84.9479	0.746167	0	98.9583	98.9583	1.04167	709	98	730	96
1	91.6667	1.42053	0.824348	2.94118	94.1176	96.9697	2.94118	848	0.750794	0.862901	111.262	112.944	1.01511	0	98.9583	98.9583	1.04167	474	99	491	98	17	0.798551	-0.942775	111.978	85.8584	0.766741	0.520833	95.3125	95.8115	4.16667	905	99	1043	91	138	0.678353	-0.188804	110.175	97.1679	0.88194	3.125	95.8333	98.9247	1.04167	678	98	828	94
1	58.3333	-0.676442	1.11292	0	99.0196	99.0196	0.980392	870	0.981598	0.988319	114.724	114.825	1.00088	0	98.9583	98.9583	1.04167	426	99	452	97	26	0.798551	-0.687791	111.978	89.6831	0.800898	0.520833	96.875	97.3822	2.60417	1181	99	1302	95	121	0.923047	-0.383866	113.846	94.242	0.827805	6.25	83.3333	88.8889	10.4167	734	88	856	79
1	83.3333	0.896286	0.88149	0	92.1569	92.1569	7.84314	533	0.208909	-0.932857	103.134	86.0071	0.833939	0	96.875	96.875	3.125	392	96	429	96	37	0.292601	-0.376143	104.389	94.3579	0.903906	2.08333	93.75	95.7447	4.16667	860	96	1120	91	260	0.66794	1.21105	110.019	118.166	1.07405	1.04167	89.5833	90.5263	9.375	702	90	828	88
1	87.5	1.15841	0.851962	0	98.0392	98.0392	1.96078	526	0.871214	-0.972763	113.068	85.4086	0.755372	0	99.4792	99.4792	0.520833	443	99	448	99	5	0.925038	-1.28275	113.876	80.7587	0.709184	1.04167	96.875	97.8947	2.08333	762	98	847	95	85	1.00289	-0.796939	115.043	88.0459	0.765328	1.04167	96.875	97.8947	2.08333	638	98	781	94
1	62.5	-0.414321	1.06627	0	93.1373	93.1373	6.86275	671	0.319293	-0.146144	104.789	97.8078	0.933375	0	99.4792	99.4792	0.520833	400	99	407	98	7	0.925038	-1.22609	113.876	81.6086	0.716647	0	95.8333	95.8333	4.16667	822	98	888	93	66	0.681751	-1.01495	110.226	84.7758	0.769107	2.08333	76.0417	77.6596	21.875	763	81	900	71
1	75	0.372043	0.947143	0	90.1961	90.1961	9.80392	406	-0.0118596	-1.65686	99.8221	75.1471	0.75281	0	95.8333	95.8333	4.16667	396	97	438	92	42	0.039626	-0.234485	100.594	96.4827	0.959126	0.520833	92.7083	93.1937	6.77083	797	93	835	93	38	0.27053	-1.33623	104.058	79.9566	0.768385	1.04167	89.5833	90.5263	9.375	821	90	886	90
1	83.3333	0.896286	0.88149	0	97.0588	97.0588	2.94118	592	0.760829	-0.596509	111.412	91.0524	0.817255	0	96.3542	96.3542	3.64583	470	98	478	90	8	0.166113	-1.19776	102.492	82.0336	0.800393	0	93.75	93.75	6.25	742	97	809	89	67	0.357192	-1.00348	105.358	84.9479	0.806279	0	95.8333	95.8333	4.16667	706	98	786	92
1	70.8333	0.109922	0.983779	0	96.0784	96.0784	3.92157	797	0.650445	0.572159	109.757	108.582	0.989301	0.520833	97.3958	97.9058	2.08333	416	97	422	97	6	0.542927	-1.25442	108.144	81.1837	0.7507	0.520833	97.3958	97.9058	2.08333	814	100	927	93	113	1.00461	-0.47566	115.069	92.8651	0.807037	1.04167	98.9583	100	0	636	98	714	98
1	83.3333	0.896286	0.88149	0	95.098	95.098	4.90196	681	0.540061	-0.0891357	108.101	98.663	0.912693	0	96.875	96.875	3.125	359	99	408	95	49	0.292601	-0.0361631	104.389	99.4576	0.952759	0	92.1875	92.1875	7.8125	754	96	821	87	67	0.113773	-1.00348	101.707	84.9479	0.835225	3.125	87.5	90.3226	9.375	681	90	688	85
1	100	1.94477	0.774164	0.980392	94.1176	95.0495	4.90196	839	0.534597	0.811594	108.019	112.174	1.03847	0	95.3125	95.3125	4.6875	406	92	390	97	-16	-0.0868615	-1.87772	98.6971	71.8342	0.727825	0.520833	95.8333	96.3351	3.64583	816	97	908	94	92	0.759917	-0.716619	111.399	89.2507	0.801182	0	98.9583	98.9583	1.04167	674	100	815	98
1	66.6667	-0.1522	1.02336	0.980392	92.1569	93.0693	6.86275	590	0.311642	-0.60791	104.675	90.8813	0.868227	0.520833	93.75	94.2408	5.72917	460	97	473	89	13	-0.347121	-1.0561	94.7932	84.1585	0.887811	0.520833	91.1458	91.623	8.33333	980	100	1236	83	256	0.0258364	1.16516	100.388	117.477	1.17024	2.08333	85.4167	87.234	12.5	814	88	944	83
1	83.3333	0.896286	0.88149	0	96.0784	96.0784	3.92157	629	0.650445	-0.385578	109.757	94.2163	0.858411	0	97.3958	97.3958	2.60417	420	98	426	96	6	0.419088	-1.25442	106.286	81.1837	0.76382	0	96.875	96.875	3.125	790	99	825	92	35	0.844031	-1.37065	112.66	79.4402	0.70513	0	98.9583	98.9583	1.04167	604	98	697	98
1	70.8333	0.109922	0.983779	0.980392	95.098	96.0396	3.92157	594	0.646074	-0.585107	109.691	91.2234	0.831639	0	96.875	96.875	3.125	420	95	406	98	-14	0.292601	-1.82106	104.389	72.6842	0.696282	1.04167	94.7917	95.7895	4.16667	887	97	962	92	75	0.674919	-0.911681	110.124	86.3248	0.783889	5.20833	83.3333	87.9121	11.4583	828	85	819	81
1	95.8333	1.68265	0.798468	0	96.0784	96.0784	3.92157	662	0.650445	-0.197451	109.757	97.0382	0.884121	2.60417	96.875	99.4652	0.520833	438	97	464	96	26	0.921656	-0.687791	113.825	89.6831	0.787905	1.04167	94.2708	95.2632	4.6875	938	98	1042	91	104	0.592925	-0.578928	108.894	91.3161	0.838579	12.5	79.1667	90.4762	8.33333	896	90	1086	69
1	54.1667	-0.938564	1.16385	0.980392	93.1373	94.0594	5.88235	628	0.423119	-0.391279	106.347	94.1308	0.885131	1.04167	97.3958	98.4211	1.5625	402	97	386	98	-16	0.668069	-1.87772	110.021	71.8342	0.652913	0	92.7083	92.7083	7.29167	794	97	1039	88	245	0.194913	1.03894	102.924	115.584	1.12301	3.125	95.8333	98.9247	1.04167	788	100	858	92
1	79.1667	0.634165	0.913138	0	95.098	95.098	4.90196	618	0.540061	-0.448287	108.101	93.2757	0.862858	0	98.4375	98.4375	1.5625	440	99	446	96	6	0.672063	-1.25442	110.081	81.1837	0.73749	0	95.3125	95.3125	4.6875	897	99	1035	91	138	0.600612	-0.188804	109.009	97.1679	0.891374	5.20833	85.4167	90.1099	9.375	940	90	1035	81
1	75	0.372043	0.947143	0.980392	90.1961	91.0891	8.82353	516	0.0886883	-1.02977	101.33	84.5534	0.834434	1.04167	97.9167	98.9474	1.04167	454	98	474	94	20	0.795888	-0.85778	111.938	87.1333	0.778405	0	95.3125	95.3125	4.6875	866	97	1120	87	254	0.600612	1.14221	109.009	117.133	1.07453	4.16667	90.625	94.5652	5.20833	689	85	807	75
1	66.6667	-0.1522	1.02336	0	95.098	95.098	4.90196	548	0.540061	-0.847345	108.101	87.2898	0.807485	0	95.3125	95.3125	4.6875	423	100	478	90	55	-0.0868615	0.133827	98.6971	102.007	1.03354	0	96.3542	96.3542	3.64583	842	94	957	82	115	0.762891	-0.452711	111.443	93.2093	0.836383	2.08333	85.4167	87.234	12.5	715	69	947	79
1	91.6667	1.42053	0.824348	0.980392	96.0784	97.0297	2.94118	454	0.757551	-1.38322	111.363	79.2517	0.71165	0	98.4375	98.4375	1.5625	396	97	390	98	-6	0.672063	-1.5944	110.081	76.084	0.691164	0	95.3125	95.3125	4.6875	860	98	998	94	138	0.600612	-0.188804	109.009	97.1679	0.891374	2.08333	95.8333	97.8723	2.08333	730	96	887	81
1	79.1667	0.634165	0.913138	0	97.0588	97.0588	2.94118	399	0.760829	-1.69677	111.412	74.5485	0.669122	0	98.4375	98.4375	1.5625	388	91	424	88	36	0.672063	-0.404474	110.081	93.9329	0.853307	0.520833	95.3125	95.8115	4.16667	886	96	1022	94	136	0.678353	-0.211752	110.175	96.8237	0.878815	4.16667	92.7083	96.7391	3.125	648	88	804	85
1	79.1667	0.634165	0.913138	0	98.0392	98.0392	1.96078	733	0.871214	0.207307	113.068	103.11	0.911924	0	100	100	0	416	97	453	95	37	1.05153	-0.376143	115.773	94.3579	0.815026	1.04167	95.3125	96.3158	3.64583	809	99	896	91	87	0.756912	-0.77399	111.354	88.3901	0.793778	0	87.5	87.5	12.5	730	92	826	94
1	45.8333	-1.46281	1.2811	0	96.0784	96.0784	3.92157	438	0.650445	-1.47444	109.757	77.8835	0.709601	0	96.3542	96.3542	3.64583	408	98	449	98	41	0.166113	-0.262816	102.492	96.0578	0.937225	0	90.1042	90.1042	9.89583	886	99	1160	92	274	-0.210786	1.37169	96.8382	120.575	1.24512	1.04167	97.9167	98.9474	1.04167	789	98	851	92
1	87.5	1.15841	0.851962	1.96078	93.1373	95	4.90196	902	0.529023	1.17075	107.935	117.561	1.08918	0	97.9167	97.9167	2.08333	357	93	386	99	29	0.545576	-0.602796	108.184	90.9581	0.840775	1.04167	91.1458	92.1053	7.8125	750	96	816	98	66	0.100962	-1.01495	101.514	84.7758	0.83511	5.20833	85.4167	90.1099	9.375	875	100	838	85
1	87.5	1.15841	0.851962	5.88235	91.1765	96.875	2.94118	732	0.740132	0.201606	111.102	103.024	0.927293	0	99.4792	99.4792	0.520833	439	98	472	97	33	0.925038	-0.489469	113.876	92.658	0.813677	0.520833	95.3125	95.8115	4.16667	941	100	1017	94	76	0.678353	-0.900207	110.175	86.4969	0.785084	3.125	84.375	87.0968	12.5	686	90	736	85
1	66.6667	-0.1522	1.02336	0	97.0588	97.0588	2.94118	714	0.760829	0.0989914	111.412	101.485	0.910894	1.5625	96.3542	97.8836	2.08333	474	97	491	94	17	0.537545	-0.942775	108.063	85.8584	0.79452	0	97.3958	97.3958	2.60417	879	99	858	94	-21	0.925171	-2.01321	113.878	69.8019	0.612955	1.04167	90.625	91.5789	8.33333	764	94	852	90
1	83.3333	0.896286	0.88149	0	91.1765	91.1765	8.82353	839	0.0985245	0.811594	101.478	112.174	1.1054	0	98.4375	98.4375	1.5625	468	99	486	97	18	0.672063	-0.914444	110.081	86.2833	0.783817	0	94.7917	94.7917	5.20833	738	100	801	89	63	0.519472	-1.04937	107.792	84.2594	0.781685	1.04167	96.875	97.8947	2.08333	688	96	778	96
1	75	0.372043	0.947143	0	97.0588	97.0588	2.94118	469	0.760829	-1.29771	111.412	80.5344	0.722849	0	97.9167	97.9167	2.08333	413	100	451	95	38	0.545576	-0.347811	108.184	94.7828	0.876129	0	94.7917	94.7917	5.20833	845	99	1002	89	157	0.519472	0.0292072	107.792	100.438	0.931776	2.08333	96.875	98.9362	1.04167	745	98	812	96
1	79.1667	0.634165	0.913138	0	100	100	0	539	1.09198	-0.898652	116.38	86.5202	0.74343	0	96.3542	96.3542	3.64583	393	96	404	95	11	0.166113	-1.11277	102.492	83.3085	0.812832	0	96.3542	96.3542	3.64583	809	97	878	94	69	0.762891	-0.980527	111.443	85.2921	0.76534	4.16667	92.7083	96.7391	3.125	704	96	836	90
1	50	-1.20069	1.21967	0	83.3333	83.3333	16.6667	745	-0.784549	0.275717	88.2318	104.136	1.18025	2.08333	70.3125	71.8085	27.6042	467	73	524	67	57	-5.79494	0.19049	13.0758	102.857	7.86622	0.520833	81.7708	82.199	17.7083	747	90	900	73	153	-1.44233	-0.0166898	78.3651	99.7497	1.27288	0	90.625	90.625	9.375	644	100	812	81
1	62.5	-0.414321	1.06627	0	96.0784	96.0784	3.92157	515	0.650445	-1.03547	109.757	84.4679	0.769593	1.04167	96.875	97.8947	2.08333	366	99	432	94	66	0.54025	0.445475	108.104	106.682	0.986849	0.520833	92.7083	93.1937	6.77083	874	98	1155	86	281	0.27053	1.45201	104.058	121.78	1.17031	7.29167	87.5	94.382	5.20833	914	92	896	83
1	79.1667	0.634165	0.913138	0	97.0588	97.0588	2.94118	656	0.760829	-0.231656	111.412	96.5252	0.866377	0	95.8333	95.8333	4.16667	385	98	446	92	61	0.039626	0.303816	100.594	104.557	1.03939	1.5625	94.2708	95.7672	4.16667	862	98	1038	90	176	0.671448	0.247218	110.072	103.708	0.942188	14.5833	67.7083	79.2683	17.7083	765	73	878	62
1	70.8333	0.109922	0.983779	0	97.0588	97.0588	2.94118	741	0.760829	0.252914	111.412	103.794	0.931617	1.04167	95.8333	96.8421	3.125	386	96	410	95	24	0.284612	-0.744454	104.269	88.8332	0.85196	0	91.6667	91.6667	8.33333	830	94	954	89	124	0.0326335	-0.349443	100.49	94.7584	0.942968	1.04167	92.7083	93.6842	6.25	759	90	808	94
1	100	1.94477	0.774164	0	95.098	95.098	4.90196	749	0.540061	0.29852	108.101	104.478	0.966484	0	95.8333	95.8333	4.16667	464	96	506	94	42	0.039626	-0.234485	100.594	96.4827	0.959126	3.125	93.2292	96.2366	3.64583	932	99	1077	87	145	0.744569	-0.108484	111.169	98.3727	0.884897	6.25	82.2917	87.7778	11.4583	716	90	1050	75
1	95.8333	1.68265	0.798468	0	96.0784	96.0784	3.92157	374	0.650445	-1.83929	109.757	72.4107	0.659738	0	97.9167	97.9167	2.08333	377	98	418	96	41	0.545576	-0.262816	108.184	96.0578	0.887914	0.520833	96.3542	96.8586	3.125	887	98	1110	94	223	0.841482	0.786507	112.622	111.798	0.992678	7.29167	89.5833	96.6292	3.125	780	92	900	88
1	91.6667	1.42053	0.824348	0.980392	92.1569	93.0693	6.86275	911	0.311642	1.22205	104.675	118.331	1.13046	0	97.3958	97.3958	2.60417	382	98	434	94	52	0.419088	0.0488318	106.286	100.732	0.947746	0.520833	95.3125	95.8115	4.16667	1018	100	1118	91	100	0.678353	-0.624825	110.175	90.6276	0.822577	7.29167	82.2917	88.764	10.4167	822	85	1016	79
1	70.8333	0.109922	0.983779	0	87.2549	87.2549	12.7451	768	-0.343012	0.406836	94.8548	106.103	1.11858	0.520833	89.5833	90.0524	9.89583	379	90	402	87	23	-1.36432	-0.772785	79.5352	88.4082	1.11156	0	90.1042	90.1042	9.89583	850	98	1072	83	222	-0.210786	0.775033	96.8382	111.625	1.1527	0	84.375	84.375	15.625	713	83	766	85
1	87.5	1.15841	0.851962	0	97.0588	97.0588	2.94118	350	0.760829	-1.97611	111.412	70.3584	0.631513	0	94.2708	94.2708	5.72917	312	98	358	88	46	-0.339836	-0.121158	94.9025	98.1826	1.03456	0	91.1458	91.1458	8.85417	701	97	875	85	174	-0.0485063	0.224269	99.2724	103.364	1.04122	0	88.5417	88.5417	11.4583	525	90	571	88
1	79.1667	0.634165	0.913138	0.980392	96.0784	97.0297	2.94118	903	0.757551	1.17645	111.363	117.647	1.05642	0	96.3542	96.3542	3.64583	394	99	405	94	11	0.166113	-1.11277	102.492	83.3085	0.812832	0	96.3542	96.3542	3.64583	775	99	881	92	106	0.762891	-0.555979	111.443	91.6603	0.822483	3.125	86.4583	89.2473	10.4167	607	90	796	83
1	62.5	-0.414321	1.06627	0	92.1569	92.1569	7.84314	624	0.208909	-0.414082	103.134	93.7888	0.909391	0.520833	87.5	87.9581	11.9792	367	88	423	85	56	-1.87292	0.162158	71.9062	102.432	1.42453	1.04167	89.5833	90.5263	9.375	848	96	1019	84	171	-0.14502	0.189847	97.8247	102.848	1.05135	1.04167	86.4583	87.3684	12.5	635	90	742	83
1	95.8333	1.68265	0.798468	0	98.0392	98.0392	1.96078	489	0.871214	-1.18369	113.068	82.2446	0.727389	0	95.8333	95.8333	4.16667	475	95	510	94	35	0.039626	-0.432806	100.594	93.5079	0.929554	0	95.8333	95.8333	4.16667	768	96	804	95	36	0.681751	-1.35918	110.226	79.6123	0.722263	3.125	93.75	96.7742	3.125	726	98	730	90
2	66.6667	-0.1522	1.02336	0	69.6078	69.6078	30.3922	636	-2.32993	-0.345673	65.0511	94.8149	1.45755	1.04167	78.6458	79.4737	20.3125	554	88	715	68	161	-3.93341	3.13698	40.9988	147.055	3.5868	20.3125	64.0625	80.3922	15.625	1176	89	1626	40	450	-1.7238	3.39116	74.1429	150.867	2.03482	9.375	62.5	68.9655	28.125	938	67	930	58
2	70.8333	0.109922	0.983779	0.980392	93.1373	94.0594	5.88235	797	0.423119	0.572159	106.347	108.582	1.02102	0	98.9583	98.9583	1.04167	476	98	551	97	75	0.798551	0.700459	111.978	110.507	0.98686	0	96.875	96.875	3.125	906	98	974	95	68	0.844031	-0.992001	112.66	85.12	0.755544	0	94.7917	94.7917	5.20833	672	96	698	92
2	50	-1.20069	1.21967	0	98.0392	98.0392	1.96078	968	0.871214	1.547	113.068	123.205	1.08965	0	95.8333	95.8333	4.16667	492	97	601	88	109	0.039626	1.66373	100.594	124.956	1.24218	4.6875	89.5833	93.9891	5.72917	1127	100	1262	80	135	0.394437	-0.223226	105.917	96.6516	0.912526	18.75	65.625	80.7692	15.625	968	79	1165	52
2	70.8333	0.109922	0.983779	5.88235	86.2745	91.6667	7.84314	958	0.153717	1.48999	102.306	122.35	1.19592	0	98.9583	98.9583	1.04167	493	98	564	97	71	0.798551	0.587133	111.978	108.807	0.97168	8.33333	81.7708	89.2045	9.89583	1159	95	1365	69	206	-0.350936	0.591445	94.736	108.872	1.14921	32.2917	60.4167	89.2308	7.29167	976	62	1112	58
2	54.1667	-0.938564	1.16385	3.92157	92.1569	95.9184	3.92157	1058	0.632423	2.06007	109.486	130.901	1.19559	0	95.3125	95.3125	4.6875	457	100	555	90	98	-0.0868615	1.35209	98.6971	120.281	1.21869	0.520833	94.7917	95.288	4.6875	970	98	1069	89	99	0.596788	-0.636299	108.952	90.4555	0.830234	19.7917	56.25	70.1299	23.9583	990	50	1015	60
2	79.1667	0.634165	0.913138	0	92.1569	92.1569	7.84314	874	0.208909	1.01112	103.134	115.167	1.11668	4.6875	88.0208	92.3497	7.29167	550	89	660	85	110	-0.806389	1.69207	87.9042	125.381	1.42634	1.04167	90.1042	91.0526	8.85417	987	95	1245	86	258	-0.063026	1.18811	99.0546	117.822	1.18946	9.375	79.1667	87.3563	11.4583	799	94	939	65
2	70.8333	0.109922	0.983779	2.94118	84.3137	86.8687	12.7451	953	-0.386497	1.46149	94.2025	121.922	1.29426	1.04167	88.0208	88.9474	10.9375	452	95	527	77	75	-1.63267	0.700459	75.5099	110.507	1.46347	13.0208	79.6875	91.6168	7.29167	1088	91	1365	68	277	0.0248596	1.40612	100.373	121.092	1.20642	34.375	56.25	85.7143	9.375	968	62	957	50
2	50	-1.20069	1.21967	0.980392	41.1765	41.5842	57.8431	533						0.520833	96.875	97.3822	2.60417	483	96	556	95	73	0.415777	0.643796	106.237	109.657	1.03219	2.08333	88.0208	89.8936	9.89583	1121	99	1258	78	137	-0.243587	-0.200278	96.3462	96.9958	1.00674	2.08333	75	76.5957	22.9167	783	77	877	73
2	37.5	-1.98705	1.42462	0	69.6078	69.6078	30.3922	563	-2.32993	-0.761833	65.0511	88.5725	1.36158	0.520833	98.4375	98.9529	1.04167	507	98	611	98	104	0.797226	1.52208	111.958	122.831	1.09711	6.25	72.3958	77.2222	21.3542	1200	96	1331	49	131	-2.21764	-0.269123	66.7354	95.9632	1.43797	0	61.4583	61.4583	38.5417	689	62	703	60
2	70.8333	0.109922	0.983779	0	99.0196	99.0196	0.980392	722	0.981598	0.144598	114.724	102.169	0.890563	0.520833	95.8333	96.3351	3.64583	575	99	592	92	17	0.161478	-0.942775	102.422	85.8584	0.838279	2.60417	92.1875	94.6524	5.20833	1345	98	1416	87	71	0.497777	-0.957578	107.467	85.6363	0.796864	3.125	88.5417	91.3978	8.33333	871	94	983	81
2	41.6667	-1.72493	1.34905	69.6078	27.451	90.3226	2.94118	1170						0	95.8333	95.8333	4.16667	520	96	609	92	89	0.039626	1.0971	100.594	116.457	1.15768	17.1875	66.6667	80.5031	16.1458	1317	86	1449	48	132	-1.70651	-0.257649	74.4023	96.1353	1.2921	26.0417	61.4583	83.0986	12.5	1046	60	1078	62
2	54.1667	-0.938564	1.16385	1.96078	69.6078	71	28.4314	774	-2.17318	0.441041	67.4023	106.616	1.58178	0	94.7917	94.7917	5.20833	486	97	513	89	27	-0.213349	-0.659459	96.7998	90.1081	0.930871	0	94.7917	94.7917	5.20833	961	100	1020	89	59	0.519472	-1.09527	107.792	83.571	0.775298	2.08333	87.5	89.3617	10.4167	864	92	962	83
2	58.3333	-0.676442	1.11292	0	96.0784	96.0784	3.92157	826	0.650445	0.737483	109.757	111.062	1.0119	0	95.3125	95.3125	4.6875	426	99	499	91	73	-0.0868615	0.643796	98.6971	109.657	1.11105	0	92.1875	92.1875	7.8125	996	98	1156	86	160	0.113773	0.0636299	101.707	100.954	0.992605	6.25	67.7083	72.2222	26.0417	1012	67	1044	69
2	62.5	-0.414321	1.06627	0	90.1961	90.1961	9.80392	962	-0.0118596	1.51279	99.8221	122.692	1.22911	0	92.7083	92.7083	7.29167	480	96	521	89	41	-0.719299	-0.262816	89.2105	96.0578	1.07675	3.64583	85.9375	89.1892	10.4167	998	97	1210	76	212	-0.353329	0.660291	94.7001	109.904	1.16055	14.5833	75	87.8049	10.4167	1044	77	1071	73
2	75	0.372043	0.947143	4.90196	70.5882	74.2268	24.5098	631	-1.80987	-0.374177	72.852	94.3873	1.2956	0	94.7917	94.7917	5.20833	426	100	491	87	65	-0.213349	0.417143	96.7998	106.257	1.0977	0	88.5417	88.5417	11.4583	1030	94	1172	84	142	-0.454205	-0.142907	93.1869	97.8564	1.05011	4.16667	76.0417	79.3478	19.7917	780	79	773	73
2	62.5	-0.414321	1.06627	0	90.1961	90.1961	9.80392	512	-0.0118596	-1.05257	99.8221	84.2114	0.843615	0.520833	90.625	91.0995	8.85417	476	94	548	85	72	-1.11002	0.615464	83.3497	109.232	1.31053	5.20833	78.6458	82.967	16.1458	1018	91	1203	66	185	-1.32267	0.350486	80.16	105.257	1.31309	3.125	85.4167	88.172	11.4583	616	88	690	83
2	70.8333	0.109922	0.983779	0	88.2353	88.2353	11.7647	798	-0.232628	0.57786	96.5106	108.668	1.12597	0.520833	84.375	84.8168	15.1042	476	88	568	77	92	-2.63582	1.1821	60.4628	117.731	1.94717	4.16667	86.4583	90.2174	9.375	956	96	1100	76	144	-0.193147	-0.119958	97.1028	98.2006	1.01131	10.4167	66.6667	74.4186	22.9167	807	65	1070	69
2	29.1667	-2.51129	1.60435	0.980392	63.7255	64.3564	35.2941	808	-2.92119	0.634869	56.1821	109.523	1.94943	0	99.4792	99.4792	0.520833	478	99	534	97	56	0.925038	0.162158	113.876	102.432	0.899511	0	92.7083	92.7083	7.29167	981	99	1140	86	159	0.194913	0.0521557	102.924	100.782	0.979195	2.08333	68.75	70.2128	29.1667	812	69	783	69
2	54.1667	-0.938564	1.16385	4.90196	28.4314	29.8969	66.6667	1097						0	98.4375	98.4375	1.5625	392	98	483	97	91	0.672063	1.15377	110.081	117.306	1.06564	2.08333	85.4167	87.234	12.5	842	89	1001	81	159	-0.657918	0.0521557	90.1312	100.782	1.11817	12.5	64.5833	73.8095	22.9167	914	73	966	56
2	70.8333	0.109922	0.983779	1.96078	76.4706	78	21.5686	752	-1.38504	0.315623	79.2244	104.734	1.322	1.04167	93.2292	94.2105	5.72917	539	96	666	87	127	-0.354482	2.1737	94.6828	132.606	1.40052	2.60417	92.7083	95.1872	4.6875	1121	96	1376	90	255	0.581086	1.15368	108.716	117.305	1.079	6.25	64.5833	68.8889	29.1667	806	62	784	67
2	62.5	-0.414321	1.06627	0	95.098	95.098	4.90196	676	0.540061	-0.11764	108.101	98.2354	0.908738	0	95.3125	95.3125	4.6875	436	97	462	91	26	-0.0868615	-0.687791	98.6971	89.6831	0.908671	2.08333	90.1042	92.0213	7.8125	888	95	1171	85	283	0.0878775	1.47496	101.318	122.124	1.20536	18.75	55.2083	67.9487	26.0417	1050	56	1094	54
2	54.1667	-0.938564	1.16385	0	91.1765	91.1765	8.82353	557	0.0985245	-0.796037	101.478	88.0594	0.86777	12.5	83.8542	95.8333	3.64583	439	88	494	77	55	0.039626	0.133827	100.594	102.007	1.01405	2.60417	86.4583	88.7701	10.9375	1030	96	1192	78	162	-0.418625	0.0865784	93.7206	101.299	1.08086	5.20833	90.625	95.6044	4.16667	679	94	731	88
2	54.1667	-0.938564	1.16385	0.980392	74.5098	75.2475	24.5098	720	-1.69494	0.133196	74.5758	101.998	1.36771	0	94.2708	94.2708	5.72917	476	99	566	86	90	-0.339836	1.12543	94.9025	116.882	1.2316	18.2292	57.8125	70.7006	23.9583	1192	96	1593	21	401	-3.23363	2.82892	51.4956	142.434	2.76594	6.25	71.875	76.6667	21.875	940	67	981	77
2	62.5	-0.414321	1.06627	0	93.1373	93.1373	6.86275	806	0.319293	0.623467	104.789	109.352	1.04354	19.2708	76.5625	94.8387	4.16667	464	80	536	71	72	-0.201924	0.615464	96.9711	109.232	1.12644	2.08333	92.7083	94.6809	5.20833	1078	98	1302	88	224	0.502208	0.797982	107.533	111.97	1.04126	3.125	76.0417	78.4946	20.8333	782	75	799	77
2	75	0.372043	0.947143	1.96078	83.3333	85	14.7059	728	-0.596896	0.178803	91.0466	102.682	1.1278	0	98.4375	98.4375	1.5625	547	100	594	97	47	0.672063	-0.0928264	110.081	98.6076	0.895774	6.77083	80.2083	86.0335	13.0208	1032	97	1316	63	284	-0.844945	1.48644	87.3258	122.297	1.40046	12.5	81.25	92.8571	6.25	856	90	917	73
2	62.5	-0.414321	1.06627	0.980392	73.5294	74.2574	25.4902	1126	-1.80642	2.44773	72.9037	136.716	1.8753	0.520833	94.2708	94.7644	5.20833	425	97	509	89	84	-0.219971	0.955444	96.7004	114.332	1.18233	0.520833	85.4167	85.8639	14.0625	992	99	1139	72	147	-0.871374	-0.0855353	86.9294	98.717	1.1356	3.125	78.125	80.6452	18.75	836	79	940	77
2	75	0.372043	0.947143	0	96.0784	96.0784	3.92157	758	0.650445	0.349827	109.757	105.247	0.958916	0	100	100	0	452	99	489	99	37	1.05153	-0.376143	115.773	94.3579	0.815026	1.04167	95.3125	96.3158	3.64583	1006	96	1052	94	46	0.756912	-1.24443	111.354	81.3335	0.730407	4.16667	91.6667	95.6522	4.16667	848	96	977	88
2	58.3333	-0.676442	1.11292	0.980392	84.3137	85.1485	14.7059	862	-0.580174	0.942713	91.2974	114.141	1.25021	0	86.4583	86.4583	13.5417	492	93	576	77	84	-2.23715	0.955444	66.4428	114.332	1.72075	2.08333	84.8958	86.7021	13.0208	896	89	1010	80	114	-0.740784	-0.464185	88.8882	93.0372	1.04668	10.4167	68.75	76.7442	20.8333	915	69	946	69
2	66.6667	-0.1522	1.02336	0	77.451	77.451	22.549	480	-1.44685	-1.235	78.2972	81.475	1.04059	0.520833	90.1042	90.5759	9.375	436	89	466	90	30	-1.23717	-0.574464	81.4425	91.383	1.12206	3.125	77.6042	80.1075	19.2708	888	94	1154	62	266	-1.76815	1.2799	73.4778	119.199	1.62224	1.04167	73.9583	74.7368	25	740	79	729	69
2	41.6667	-1.72493	1.34905	1.96078	89.2157	91	8.82353	955	0.0786554	1.47289	101.18	122.093	1.2067	0	97.3958	97.3958	2.60417	458	96	512	97	54	0.419088	0.105495	106.286	101.582	0.955743	10.9375	79.6875	89.4737	9.375	1171	90	1355	68	184	-0.309008	0.339012	95.3649	105.085	1.10193	19.7917	62.5	77.9221	17.7083	975	69	1042	56
2	54.1667	-0.938564	1.16385	4.90196	73.5294	77.3196	21.5686	796	-1.46165	0.566459	78.0753	108.497	1.38964	2.08333	90.625	92.5532	7.29167	570	92	671	86	101	-0.756976	1.43708	88.6454	121.556	1.37126	22.9167	65.625	85.1351	11.4583	1298	81	1480	51	182	-0.984903	0.316063	85.2265	104.741	1.22897	35.4167	45.8333	70.9677	18.75	1068	42	1116	50
2	66.6667	-0.1522	1.02336	3.92157	68.6275	71.4286	27.451	686	-2.12493	-0.0606316	68.1261	99.0905	1.45452	0	91.1458	91.1458	8.85417	403	100	522	82	119	-1.09876	1.94705	83.5186	129.206	1.54703	11.9792	44.7917	50.8876	43.2292	630	46	668	44	38						21.875	52.0833	66.6667	26.0417	984	54	1028	50
2	79.1667	0.634165	0.913138	0	98.0392	98.0392	1.96078	970	0.871214	1.5584	113.068	123.376	1.09116	0	97.9167	97.9167	2.08333	442	98	540	95	98	0.545576	1.35209	108.184	120.281	1.11183	1.5625	94.2708	95.7672	4.16667	1018	98	1139	89	121	0.671448	-0.383866	110.072	94.242	0.856187	12.5	85.4167	97.619	2.08333	982	88	1038	83
2	33.3333	-2.24917	1.50915	0	88.2353	88.2353	11.7647	617	-0.232628	-0.453988	96.5106	93.1902	0.965595	0	94.7917	94.7917	5.20833	441	97	511	89	70	-0.213349	0.558801	96.7998	108.382	1.11965	2.08333	85.4167	87.234	12.5	957	97	1208	74	251	-0.657918	1.10779	90.1312	116.617	1.29386	14.5833	57.2917	67.0732	28.125	858	54	906	60
2	45.8333	-1.46281	1.2811	0	67.6471	67.6471	32.3529	577	-2.55069	-0.682021	61.7396	89.7697	1.45401	1.04167	58.8542	59.4737	40.1042	489	76	610	41	121						6.77083	77.6042	83.2402	15.625	1078	89	1360	66	282	-1.28011	1.46349	80.7984	121.952	1.50934	13.5417	54.1667	62.6506	32.2917	863	56	956	52
2	66.6667	-0.1522	1.02336	0.980392	69.6078	70.297	29.4118	1005	-2.25233	1.75793	66.2151	126.369	1.90846	0	94.7917	94.7917	5.20833	451	100	504	88	53	-0.213349	0.0771634	96.7998	101.157	1.04502	2.08333	86.9792	88.8298	10.9375	896	93	1026	80	130	-0.409319	-0.280597	93.8602	95.791	1.02057	10.4167	80.2083	89.5349	9.375	854	83	883	77
2	41.6667	-1.72493	1.34905	83.3333	12.7451	76.4706	3.92157	816						0.520833	97.3958	97.9058	2.08333	474	98	572	95	98	0.542927	1.35209	108.144	120.281	1.11223	18.2292	58.8542	71.9745	22.9167	1183	80	1338	39	155	-3.03517	0.00625868	54.4724	100.094	1.83752	9.375	65.625	72.4138	25	852	62	897	69
2	25	-2.77341	1.71236	0.980392	67.6471	68.3168	31.3725	310	-2.47528	-2.20414	62.8707	66.9379	1.06469	1.04167	91.1458	92.1053	7.8125	450	93	555	85	105	-0.865758	1.55041	87.0136	123.256	1.41652	1.5625	67.7083	68.7831	30.7292	848	74	1112	60	264	-3.53236	1.25695	47.0145	118.854	2.52803	0	72.9167	72.9167	27.0833	596	73	695	73
2	70.8333	0.109922	0.983779	0	96.0784	96.0784	3.92157	698	0.650445	0.00777824	109.757	100.117	0.912169	0	97.9167	97.9167	2.08333	542	97	586	96	44	0.545576	-0.177821	108.184	97.3327	0.899699	5.20833	88.0208	92.8571	6.77083	1045	95	1246	80	201	0.218096	0.534074	103.271	108.011	1.0459	28.125	51.0417	71.0145	20.8333	1035	56	1166	46
2	66.6667	-0.1522	1.02336	0	94.1176	94.1176	5.88235	766	0.429677	0.395434	106.445	105.932	0.995175	0	96.875	96.875	3.125	483	100	514	92	31	0.292601	-0.546132	104.389	91.808	0.87948	2.60417	94.7917	97.3262	2.60417	1225	99	1252	91	27	0.914323	-1.46244	113.715	78.0633	0.686483	15.625	82.2917	97.5309	2.08333	1024	88	1171	77
2	70.8333	0.109922	0.983779	0	63.7255	63.7255	36.2745	514	-2.99223	-1.04117	55.1165	84.3824	1.53098	0	95.3125	95.3125	4.6875	497	98	556	90	59	-0.0868615	0.247153	98.6971	103.707	1.05076	4.6875	90.625	95.082	4.6875	1363	95	1438	87	75	0.564697	-0.911681	108.47	86.3248	0.795837	8.33333	60.4167	65.9091	31.25	1143	65	1141	56
2	45.8333	-1.46281	1.2811	0	70.5882	70.5882	29.4118	693	-2.21954	-0.0207259	66.7069	99.6891	1.49444	0	92.1875	92.1875	7.8125	564	94	588	89	24	-0.845786	-0.744454	87.3132	88.8332	1.01741	0.520833	89.0625	89.5288	10.4167	1048	97	1366	82	318	-0.300422	1.87656	95.4937	128.148	1.34196	3.125	66.6667	68.8172	30.2083	905	65	958	69
2	54.1667	-0.938564	1.16385	2.94118	81.3725	83.8384	15.6863	968	-0.727684	1.547	89.0847	123.205	1.38301	0	96.3542	96.3542	3.64583	477	98	540	92	63	0.166113	0.36048	102.492	105.407	1.02845	0.520833	90.1042	90.5759	9.375	1096	96	1212	85	116	-0.137293	-0.441237	97.9406	93.3814	0.95345	26.0417	56.25	76.0563	17.7083	1040	60	1132	52
2	75	0.372043	0.947143	0	92.1569	92.1569	7.84314	678	0.208909	-0.106238	103.134	98.4064	0.954164	0	96.875	96.875	3.125	475	96	507	97	32	0.292601	-0.517801	104.389	92.233	0.883551	1.5625	89.0625	90.4762	9.375	972	98	1196	80	224	-0.152829	0.797982	97.7076	111.97	1.14597	1.04167	96.875	97.8947	2.08333	629	96	765	96
2	79.1667	0.634165	0.913138	0.980392	82.3529	83.1683	16.6667	598	-0.803128	-0.562304	87.9531	91.5654	1.04107	2.60417	96.875	99.4652	0.520833	425	96	514	95	89	0.921656	1.0971	113.825	116.457	1.02312	17.1875	54.1667	65.4088	28.6458	806	95	877	15	71	-4.05803	-0.957578	39.1295	85.6363	2.18854	1.04167	86.4583	87.3684	12.5	717	88	754	83
2	29.1667	-2.51129	1.60435	0	91.1765	91.1765	8.82353	744	0.0985245	0.270016	101.478	104.05	1.02535	4.16667	88.5417	92.3913	7.29167	473	94	603	82	130	-0.796291	2.2587	88.0556	133.88	1.52041	4.16667	79.6875	83.1522	16.1458	1033	89	1308	68	275	-1.29382	1.38317	80.5926	120.748	1.49825	17.7083	54.1667	65.8228	28.125	946	54	1085	54
2	79.1667	0.634165	0.913138	0	55.8824	55.8824	44.1176	470						0	81.7708	81.7708	18.2292	452	94	528	69	76	-3.37554	0.728791	49.367	110.932	2.24709	1.04167	91.6667	92.6316	7.29167	1240	99	1314	84	74	0.182956	-0.923155	102.744	86.1527	0.838515	4.16667	81.25	84.7826	14.5833	888	90	1030	73
2	54.1667	-0.938564	1.16385	5.88235	68.6275	72.9167	25.4902	732	-1.95738	0.201606	70.6393	103.024	1.45845	4.16667	90.1042	94.0217	5.72917	420	95	488	83	68	-0.40033	0.502138	93.995	107.532	1.14402	0.520833	71.3542	71.7277	28.125	899	82	1150	60	251	-3.07362	1.10779	53.8957	116.617	2.16375	69.7917	26.0417	86.2069	4.16667	1090	29	1003	23
2	45.8333	-1.46281	1.2811	3.92157	81.3725	84.6939	14.7059	836	-0.631362	0.794491	90.5296	111.917	1.23625	0	94.7917	94.7917	5.20833	509	96	614	89	105	-0.213349	1.55041	96.7998	123.256	1.27331	3.125	48.9583	50.5376	47.9167	334	45	383	49	49						27.0833	50	68.5714	22.9167	747	56	751	44
2	54.1667	-0.938564	1.16385	0.980392	90.1961	91.0891	8.82353	752	0.0886883	0.315623	101.33	104.734	1.03359	0	94.7917	94.7917	5.20833	511	97	578	90	67	-0.213349	0.473806	96.7998	107.107	1.10648	21.875	69.2708	88.6667	8.85417	1384	88	1610	50	226	-0.434731	0.82093	93.479	112.314	1.20149	26.0417	51.0417	69.0141	22.9167	900	56	1037	46
2	70.8333	0.109922	0.983779	0	83.3333	83.3333	16.6667	737	-0.784549	0.23011	88.2318	103.452	1.1725	0	98.4375	98.4375	1.5625	469	99	540	95	71	0.672063	0.587133	110.081	108.807	0.988427	0.520833	93.2292	93.7173	6.25	947	97	1000	87	53	0.352095	-1.16411	105.281	82.5383	0.783978	4.16667	94.7917	98.913	1.04167	734	96	848	94
1	79.1667	0.634165	0.913138	0	93.1373	93.1373	6.86275	516	0.319293	-1.02977	104.789	84.5534	0.806889	0	96.3542	96.3542	3.64583	454	98	474	94	20	0.166113	-0.85778	102.492	87.1333	0.85015	0.520833	91.6667	92.1466	7.8125	866	97	1120	87	254	0.107401	1.14221	101.611	117.133	1.15276	4.16667	80.2083	83.6957	15.625	689	85	807	75
1	79.1667	0.634165	0.913138	0	88.2353	88.2353	11.7647	548	-0.232628	-0.847345	96.5106	87.2898	0.904459	0	95.8333	95.8333	4.16667	423	100	478	90	55	0.039626	0.133827	100.594	102.007	1.01405	1.5625	88.5417	89.9471	9.89583	842	94	957	82	115	-0.235256	-0.452711	96.4712	93.2093	0.966189	6.25	73.9583	78.8889	19.7917	715	69	947	79
1	79.1667	0.634165	0.913138	0	87.2549	87.2549	12.7451	454	-0.343012	-1.38322	94.8548	79.2517	0.835505	0	97.9167	97.9167	2.08333	396	97	390	98	-6	0.545576	-1.5944	108.184	76.084	0.703285	0	97.3958	97.3958	2.60417	860	98	998	94	138	0.925171	-0.188804	113.878	97.1679	0.853267	3.125	89.5833	92.4731	7.29167	730	96	887	81
1	87.5	1.15841	0.851962	0	91.1765	91.1765	8.82353	399	0.0985245	-1.69677	101.478	74.5485	0.734628	0	90.1042	90.1042	9.89583	388	91	424	88	36	-1.35174	-0.404474	79.724	93.9329	1.17823	0	94.7917	94.7917	5.20833	886	96	1022	94	136	0.519472	-0.211752	107.792	96.8237	0.898245	3.125	86.4583	89.2473	10.4167	648	88	804	85
1	83.3333	0.896286	0.88149	0	100	100	0	733	1.09198	0.207307	116.38	103.11	0.885976	0	96.3542	96.3542	3.64583	416	97	453	95	37	0.166113	-0.376143	102.492	94.3579	0.920639	0	94.7917	94.7917	5.20833	809	99	896	91	87	0.519472	-0.77399	107.792	88.3901	0.820006	3.125	93.75	96.7742	3.125	730	92	826	94
1	75	0.372043	0.947143	0	96.0784	96.0784	3.92157	438	0.650445	-1.47444	109.757	77.8835	0.709601	0	100	100	0	408	98	449	98	41	1.05153	-0.262816	115.773	96.0578	0.829709	0.520833	95.8333	96.3351	3.64583	886	99	1160	92	274	0.759917	1.37169	111.399	120.575	1.08238	1.04167	95.8333	96.8421	3.125	789	98	851	92
1	87.5	1.15841	0.851962	0	100	100	0	902	1.09198	1.17075	116.38	117.561	1.01015	0	96.875	96.875	3.125	357	93	386	99	29	0.292601	-0.602796	104.389	90.9581	0.871338	0	96.875	96.875	3.125	750	96	816	98	66	0.844031	-1.01495	112.66	84.7758	0.752489	3.125	92.7083	95.6989	4.16667	875	100	838	85
1	87.5	1.15841	0.851962	0	97.0588	97.0588	2.94118	732	0.760829	0.201606	111.412	103.024	0.924709	0	97.9167	97.9167	2.08333	439	98	472	97	33	0.545576	-0.489469	108.184	92.658	0.856488	0	96.875	96.875	3.125	941	100	1017	94	76	0.844031	-0.900207	112.66	86.4969	0.767766	1.04167	88.5417	89.4737	10.4167	686	90	736	85
1	54.1667	-0.938564	1.16385	0	89.2157	89.2157	10.7843	714	-0.122244	0.0989914	98.1663	101.485	1.03381	0	95.8333	95.8333	4.16667	474	97	491	94	17	0.039626	-0.942775	100.594	85.8584	0.853511	0.520833	96.875	97.3822	2.60417	879	99	858	94	-21	0.923047	-2.01321	113.846	69.8019	0.613127	1.04167	91.6667	92.6316	7.29167	764	94	852	90
2	54.1667	-0.938564	1.16385	0	94.1176	94.1176	5.88235	627	0.429677	-0.39698	106.445	94.0453	0.883509	0	97.3958	97.3958	2.60417	524	99	570	94	46	0.419088	-0.121158	106.286	98.1826	0.923756	0.520833	95.8333	96.3351	3.64583	949	99	1100	92	151	0.759917	-0.0396383	111.399	99.4054	0.892339	2.08333	92.7083	94.6809	5.20833	654	92	727	90
2	70.8333	0.109922	0.983779	3.92157	86.2745	89.7959	9.80392	779	-0.0569144	0.469545	99.1463	107.043	1.07965	0.520833	99.4792	100	0	511	98	598	99	87	1.05153	1.04044	115.773	115.607	0.998564	32.2917	52.6042	77.6923	15.1042	1090	81	1242	26	152	-2.14441	-0.0281641	67.8339	99.5775	1.46796	46.875	38.5417	72.549	14.5833	1134	38	1075	40
2	58.3333	-0.676442	1.11292	0.980392	94.1176	95.0495	4.90196	839	0.534597	0.811594	108.019	112.174	1.03847	0	97.9167	97.9167	2.08333	425	98	499	96	74	0.545576	0.672128	108.184	110.082	1.01755	1.04167	86.4583	87.3684	12.5	835	95	1065	77	230	-0.636983	0.866827	90.4453	113.002	1.2494	3.125	93.75	96.7742	3.125	821	96	930	92
2	50	-1.20069	1.21967	0	84.3137	84.3137	15.6863	966	-0.674165	1.5356	89.8875	123.034	1.36875	0	95.3125	95.3125	4.6875	466	97	488	91	22	-0.0868615	-0.801117	98.6971	87.9832	0.891447	0	93.75	93.75	6.25	983	97	1034	89	51	0.357192	-1.18706	105.358	82.1941	0.780141	3.125	83.3333	86.0215	13.5417	844	83	920	83
2	83.3333	0.896286	0.88149	0	83.3333	83.3333	16.6667	779	-0.784549	0.469545	88.2318	107.043	1.2132	0	96.875	96.875	3.125	408	99	498	94	90	0.292601	1.12543	104.389	116.882	1.11967	4.6875	82.8125	86.8852	12.5	912	95	1294	70	382	-0.712256	2.61091	89.3162	139.164	1.5581	18.75	58.3333	71.7949	22.9167	1012	56	1100	60
2	62.5	-0.414321	1.06627	11.7647	84.3137	95.5556	3.92157	1190	0.591574	2.81258	108.874	142.189	1.306	0.520833	97.9167	98.4293	1.5625	425	95	557	98	132	0.670077	2.31536	110.051	134.73	1.22425	0	94.7917	94.7917	5.20833	903	99	1107	91	204	0.519472	0.568497	107.792	108.527	1.00682	17.7083	60.4167	73.4177	21.875	918	62	1009	58
2	75	0.372043	0.947143	0	92.1569	92.1569	7.84314	569	0.208909	-0.727628	103.134	89.0856	0.863788	0.520833	96.3542	96.8586	3.125	474	99	562	91	88	0.288627	1.06877	104.329	116.032	1.11217	0.520833	89.5833	90.0524	9.89583	995	97	1192	82	197	-0.218857	0.488177	96.7171	107.323	1.10965	5.20833	59.375	62.6374	35.4167	1060	65	1104	54
2	62.5	-0.414321	1.06627	3.92157	83.3333	86.7347	12.7451	767	-0.401583	0.401135	93.9763	106.017	1.12813	0.520833	94.7917	95.288	4.6875	481	96	584	91	103	-0.0928216	1.49374	98.6077	122.406	1.24135	2.60417	88.5417	90.9091	8.85417	1147	96	1359	82	212	-0.085388	0.660291	98.7192	109.904	1.1133	4.16667	87.5	91.3043	8.33333	791	88	926	88
2	70.8333	0.109922	0.983779	0	84.3137	84.3137	15.6863	600	-0.674165	-0.550902	89.8875	91.7365	1.02057	0.520833	96.3542	96.8586	3.125	467	98	533	94	66	0.288627	0.445475	104.329	106.682	1.02255	0	91.6667	91.6667	8.33333	994	95	1232	88	238	0.0326335	0.958621	100.49	114.379	1.13822	6.25	63.5417	67.7778	30.2083	755	65	862	62
2	58.3333	-0.676442	1.11292	19.6078	34.3137	42.6829	46.0784	912						1.04167	85.4167	86.3158	13.5417	417	92	506	75	89	-2.27177	1.0971	65.9235	116.457	1.76654			0												43.75	34.375	61.1111	21.875	801	40	1022	29
[truncated: 21 more columns]

## Sheet: orig. -> q (only dual-task)
Excluded paticipants: scores marked in red				Group 1 = young, 2 = older
Group	medianRMSE tracking-manual DT	medianRMSE tracking-manual ST	DTC RMSE tracking-manual	standardized DTC RMSE tracking-manual	q-score RMSE tracking-manual	RT tracking-manual DT	RT tracking-manual ST	#ERR tracking-manual DT	#ERR tracking-manual ST	mean ACC tracking-manual	DTC RT tracking-manual	standardized DTC ACC tracking-manual	standardized DTC RT tracking-manual	"IQ" ACC tracking-manual	"IQ" RT tracking-manual	q-score monitoring tracking-manual	q-score both tasks tracking-manual		medianRMSE tracking-verbal DT	medianRMSE tracking-verbal ST	DTC RMSE tracking-verbal	standardized DTC RMSE tracking-verbal	q-score RMSE tracking-verbal	RT tracking-verbal DT	RT tracking-verbal ST	ACC tracking-verbal DT	ACC tracking-verbal ST	mean ACC tracking-verbal	DTC RT tracking-verbal	standardized DTC ACC tracking-verbal	standardized DTC RT tracking-verbal	"IQ" ACC tracking-verbal	"IQ" RT tracking-verbal	q-score monitoring tracking-verbal	q-score both tasks tracking-verbal
	YA & OA	YA & OA	YA & OA	YA & OA	YA & OA	YA & OA	YA & OA	YA & OA	YA & OA	YA & OA	YA & OA	YA & OA	YA & OA	YA & OA	YA & OA	YA & OA	YA & OA		YA & OA	YA & OA	YA & OA	YA & OA	YA & OA	YA & OA	YA & OA	YA & OA	YA & OA	YA & OA	YA & OA	YA & OA	YA & OA	YA & OA	YA & OA	YA & OA	YA & OA
1	3.03461	2.60813	0.163518	0.14277	1.02188	533.488	504.244	1	1	0.988889	0.0579958	0.871046	-0.229843	113.066	96.5524	0.853949	0.937917		3.42344	2.30226	0.486995	2.60225	1.64025	0.542296	0.575633	0.9	1	0.95	-0.0579137	0.319903	-0.984205	104.799	85.2369	0.813341	1.2268
1	2.32833	2.23316	0.0426137	-0.427005	0.939805	567.747	547.145	6	2	0.955556	0.0376534	0.0511073	-0.394253	100.767	94.0862	0.933704	0.936754		2.24126	2.1865	0.0250431	-0.390069	0.944724	0.634536	0.611167	0.933	1	0.9665	0.0382368	0.506827	-0.145184	107.602	97.8222	0.909108	0.926916
1	2.05988	1.751	0.176398	0.203467	1.03148	615.972	505.478	3	4	0.961111	0.218593	0.187764	1.06813	102.816	116.022	1.12844	1.07996		2.03065	1.90429	0.0663518	-0.12249	0.981958	0.556167	0.4913	1	1	1	0.132031	0.88634	0.673273	113.295	110.099	0.97179	0.976874
1	2.05293	2.17057	-0.0541992	-0.883245	0.883012	522.978	468.596	3	3	0.966667	0.116055	0.32442	0.2394	104.866	103.591	0.987839	0.935426		1.93188	1.92401	0.00409446	-0.525765	0.9269	0.585414	0.535483	0.967	0.967	0.967	0.0932449	0.512491	0.334824	107.687	105.022	0.975252	0.951076
1	2.19685	2.22038	-0.0105973	-0.677767	0.907717	533.627	467.546	2	0	0.988889	0.141334	0.871046	0.443711	113.066	106.656	0.943307	0.925512		2.06509	2.11722	-0.024625	-0.711797	0.90353	0.479379	0.482433	0.967	1	0.9835	-0.00633046	0.699416	-0.534084	110.491	91.9887	0.832543	0.868037
1	2.23229	2.25783	-0.0113147	-0.681148	0.907299	551.667	501.62	7	4	0.938889	0.0997694	-0.358862	0.107777	94.6171	101.617	1.07398	0.990639		2.1443	2.18961	-0.0206942	-0.686335	0.906659	0.575069	0.584433	0.967	1	0.9835	-0.016023	0.699416	-0.618662	110.491	90.7201	0.821061	0.86386
1	2.23932	2.35578	-0.0494331	-0.860785	0.885647	556.914	564.645	4	0	0.977778	-0.0136928	0.597733	-0.809241	108.966	87.8614	0.806319	0.845983		2.16002	2.1537	0.00293551	-0.533272	0.925934	0.698759	0.672433	0.967	1	0.9835	0.0391493	0.699416	-0.137222	110.491	97.9417	0.88642	0.906177
1	2.22709	2.16397	0.0291717	-0.490352	0.931487	581.158	528.179	2	0	0.988889	0.100304	0.871046	0.112099	113.066	101.681	0.899313	0.9154		2.2355	2.26104	-0.0112928	-0.625437	0.914231	0.66548	0.61376	0.835	0.835	0.835	0.0842675	-0.982904	0.256486	85.2564	103.847	1.21806	1.06614
1	2.33407	2.47007	-0.0550604	-0.887304	0.882538	535.232	519.414	2	6	0.955556	0.0304536	0.0511073	-0.452443	100.767	93.2134	0.925042	0.90379		2.20821	2.2133	-0.00229823	-0.567174	0.921594	0.54731	0.583207	0.967	0.967	0.967	-0.0615503	0.512491	-1.01594	107.687	84.7609	0.787102	0.854348
1	2.24557	2.17242	0.0336721	-0.469143	0.934255	544.444	496.42	2	1	0.983333	0.096742	0.73439	0.0833098	111.016	101.25	0.912029	0.923142		2.10903	2.04863	0.0294854	-0.361294	0.948592	0.530533	0.541414	1	0.967	0.9835	-0.0200964	0.699416	-0.654207	110.491	90.1869	0.816236	0.882414
1	2.5283	2.07255	0.219897	0.408458	1.06527	656.636	706.821	5	2	0.961111	-0.0710012	0.187764	-1.27242	102.816	80.9138	0.786973	0.92612		2.74433	2.27467	0.206471	0.785142	1.13349	0.731	0.77015	0.333	0.666	0.4995	-0.0508343
1	2.45779	2.14102	0.14795	0.0694006	1.01052	575.772	526.281	3	0	0.983333	0.0940388	0.73439	0.0614619	111.016	100.922	0.909077	0.959798		2.8211	2.57825	0.0941895	0.0578306	1.00875	0.626172	0.557179	0.967	0.933	0.95	0.123827	0.319903	0.601689	104.799	109.025	1.04033	1.02454
1	2.1371	1.99013	0.0738493	-0.279804	0.95972	420.525	511.883	1	0	0.994444	-0.178474	1.0077	-2.14103	115.116	67.8845	0.589708	0.774714		2.0686	1.97272	0.048604	-0.237452	0.965607	0.452233	0.449414	1	0.967	0.9835	0.00627382	0.699416	-0.424097	110.491	93.6385	0.847475	0.906541
1	2.36718	2.28071	0.0379137	-0.449154	0.936879	586.574	520.093	4	1	0.972222	0.127826	0.461077	0.334534	106.916	105.018	0.982246	0.959563		2.62117	2.52323	0.0388144	-0.300865	0.956819	0.529643	0.518862	0.933	0.967	0.95	0.0207778	0.319903	-0.297534	104.799	95.537	0.911625	0.934222
1	2.27131	2.10849	0.0772227	-0.263906	0.961921	487.67	562.423	2	1	0.983333	-0.132913	0.73439	-1.77279	111.016	73.4081	0.66124	0.811581		2.2335	1.94583	0.147838	0.405343	1.06474	0.594517	0.6258	0.966	1	0.983	-0.0499884	0.693751	-0.915049	110.406	86.2743	0.781425	0.923082
1	2.2886	2.198	0.0412162	-0.433591	0.938933	555.556	579.938	1	1	0.988889	-0.0420437	0.871046	-1.03838	113.066	84.4243	0.746684	0.842809		2.41741	2.16144	0.118426	0.214823	1.0333	0.617889	0.564733	0.9	1	0.95	0.0941251	0.319903	0.342504	104.799	105.138	1.00323	1.01827
1	2.43111	2.21314	0.0984892	-0.163686	0.976035	650.231	526.265	0	1	0.994444	0.235558	1.0077	1.20524	115.116	118.079	1.02574	1.00089		2.55824	2.61005	-0.0198502	-0.680868	0.907334	0.740857	0.620926	0.933	0.9	0.9165	0.193149	-0.0596106	1.2066	99.1058	118.099	1.19165	1.04949
1	2.83981	3.14231	-0.0962678	-1.0815	0.860419	514.429	432.284	0	1	0.994444	0.190026	1.0077	0.837245	115.116	112.559	0.977789	0.919104		2.52535	2.39226	0.0556337	-0.191917	0.972018	0.470967	0.396448	1	0.966	0.983	0.187965	0.693751	1.16136	110.406	117.42	1.06353	1.01777
1	2.45888	2.02376	0.215005	0.385408	1.06136	608.487	572.84	5	1	0.966667	0.0622301	0.32442	-0.19562	104.866	97.0657	0.925614	0.993486		2.07915	2.13459	-0.0259727	-0.720527	0.902463	0.685625	0.565885	0.8	0.866	0.833	0.211599	-1.00556	1.36759	84.9166	120.514	1.4192	1.16083
1	2.28139	2.10821	0.0821422	-0.240723	0.96515	579.09	595.525	10	9	0.894444	-0.0275977	-1.45211	-0.921622	78.2183	86.1757	1.10173	1.03344		2.4175	2.14854	0.125182	0.258586	1.04035	0.685273	0.613423	0.733	0.866	0.7995	0.117129	-1.38507	0.54324	79.2239	108.149	1.3651	1.20273
1	2.11026	2.10372	0.00311036	-0.613168	0.915772	524.228	498.025	2	0	0.988889	0.0526147	0.871046	-0.273334	113.066	95.9	0.848179	0.881976		2.25481	2.19476	0.0273591	-0.375067	0.946737	0.562133	0.55631	1	0.967	0.9835	0.0104672	0.699416	-0.387506	110.491	94.1874	0.852442	0.899589
1	2.15091	2.46397	-0.127055	-1.22659	0.844603	597.284	450.849	4	3	0.961111	0.324799	0.187764	1.9265	102.816	128.897	1.25367	1.04913		2.15353	2.03554	0.0579678	-0.176798	0.974165	0.533276	0.4286	0.966	1	0.983	0.244227	0.693751	1.65232	110.406	124.785	1.13023	1.0522
1	2.27723	2.31235	-0.0151866	-0.699394	0.905052	557.207	476.08	2	3	0.972222	0.170405	0.461077	0.678667	106.916	110.18	1.03053	0.967789		2.82128	2.15011	0.312157	1.46973	1.28281	0.508133	0.49669	1	0.966	0.983	0.0230399	0.693751	-0.277794	110.406	95.8331	0.868004	1.07541
1	2.12355	2.09373	0.0142409	-0.560714	0.922418	520.911	572.531	2	3	0.972222	-0.0901615	0.461077	-1.42727	106.916	78.5909	0.735071	0.828744		2.00901	1.82301	0.102032	0.108633	1.01656	0.5554	0.528233	1	1	1	0.0514293	0.88634	-0.0300646	113.295	99.549	0.87867	0.947617
1	2.41511	2.42238	-0.00300256	-0.641976	0.912162	621.204	561.574	7	3	0.944444	0.106183	-0.222206	0.159612	96.6669	102.394	1.05925	0.985705		2.26363	2.33084	-0.0288351	-0.739068	0.900203	0.6591	0.683222	0.6667	0.6	0.63335	-0.0353066	-3.26735	-0.786933	50.9898	88.196	1.72968	1.31494
1	1.95573	1.86167	0.0505209	-0.389742	0.944768	533.951	500.031	1	0	0.994444	0.0678349	1.0077	-0.150322	115.116	97.7452	0.849105	0.896936		2.01755	2.22674	-0.093945	-1.16082	0.851699	0.49269	0.504276	0.966	0.966	0.966	-0.0229759	0.501163	-0.679334	107.517	89.81	0.835306	0.843503
1	2.62744	2.38353	0.102333	-0.145572	0.978631	664.699	510.957	4	3	0.961111	0.300891	0.187764	1.73327	102.816	125.999	1.22548	1.10205		2.55527	2.43678	0.0486238	-0.237324	0.965625	0.601833	0.623967	1	1	1	-0.035472	0.88634	-0.788376	113.295	88.1744	0.778272	0.871948
1	2.22839	2.13417	0.0441467	-0.419781	0.940763	511.914	534.259	3	5	0.955556	-0.0418255	0.0511073	-1.03661	100.767	84.4508	0.838083	0.889423		2.23435	2.11901	0.0544321	-0.1997	0.970916	0.659793	0.651069	0.966	0.966	0.966	0.0133997	0.501163	-0.361916	107.517	94.5713	0.87959	0.925253
1	1.97157	1.68255	0.171775	0.181679	1.02802	479.043	441.25	2	0	0.988889	0.0856504	0.871046	-0.00633483	113.066	99.905	0.883601	0.955808		1.8323	1.95282	-0.0617175	-0.952066	0.875036	0.484433	0.476267	1	1	1	0.0171473	0.88634	-0.329214	113.295	95.0618	0.839064	0.85705
1	2.01787	2.14742	-0.0603281	-0.912129	0.879647	536.929	591.343	1	1	0.988889	-0.092017	0.871046	-1.44227	113.066	78.366	0.693101	0.786374		2.40598	2.20155	0.0928577	0.0492037	1.00744	0.560667	0.56731	1	1	1	-0.0117108	0.88634	-0.581034	113.295	91.2845	0.805723	0.906579
1	2.6701	2.26318	0.179802	0.219508	1.03405	704.012	612.269	1	0	0.994444	0.149842	1.0077	0.512473	115.116	107.687	0.93547	0.984758		2.41604	2.22591	0.0854163	0.00100151	1.00015	0.695034	0.66885	0.9667	0.6667	0.8167	0.0391485	-1.19022	-0.137228	82.1467	97.9416	1.19228	1.09621
1	2.53587	2.60508	-0.0265698	-0.753039	0.898508	576.775	603.781	9	7	0.911111	-0.0447283	-1.04214	-1.06007	84.3678	84.0989	0.996812	0.94766		2.64137	2.46195	0.0728777	-0.0802177	0.98811	0.665182	0.616364	0.733333	0.733333	0.733333	0.0792035	-2.13466	0.212297	67.9801	103.184	1.51786	1.25299
1	2.42134	2.50337	-0.0327691	-0.782254	0.894984	627.546	444.151	8	0	0.955556	0.412912	0.0511073	2.63864	100.767	139.58	1.38518	1.14008		2.37686	2.2338	0.0640464	-0.137423	0.979803	0.529815	0.501241	0.9	0.966667	0.933333	0.0570053	0.13109	0.0185927	101.966	100.279	0.983451	0.981627
1	2.33071	2.68701	-0.132603	-1.25273	0.841815	578.627	543.781	4	0	0.977778	0.0640808	0.597733	-0.180663	108.966	97.29	0.892848	0.867331		2.5544	2.52225	0.0127483	-0.469709	0.934181	0.701069	0.601333	0.966667	1	0.983333	0.165857	0.697528	0.968451	110.463	114.527	1.03679	0.985485
1	3.23744	2.72384	0.18856	0.260782	1.04071	602.778	547.222	11	12	0.872222	0.101523	-1.99874	0.121951	70.0189	101.829	1.45431	1.24751		3.31613	2.58911	0.280801	1.26662	1.23456	0.8945	0.841	0.333333	0.333333	0.333333	0.0636147
1	2.03724	1.9027	0.0707082	-0.294607	0.957679	436.929	511.065	3	1	0.977778	-0.145061	0.597733	-1.87098	108.966	71.9353	0.660163	0.808921		2.14866	1.95186	0.100827	0.100824	1.01536	0.439808	0.466724	0.866667	0.966667	0.916667	-0.057671	-0.0577225	-0.982088	99.1342	85.2687	0.860134	0.937745
1	2.00311	2.12102	-0.0555911	-0.889805	0.882246	566.188	534.768	2	0	0.988889	0.0587542	0.871046	-0.223714	113.066	96.6443	0.854762	0.868504		2.27178	2.17346	0.0452355	-0.259272	0.962565	0.640241	0.601172	0.966667	0.966667	0.966667	0.064988	0.508715	0.08825	107.631	101.324	0.941402	0.951983
1	2.30761	2.66016	-0.132529	-1.25238	0.841852	587.222	500.185	3	4	0.961111	0.174009	0.187764	0.707795	102.816	110.617	1.07587	0.95886		2.36258	2.30387	0.0254812	-0.387231	0.945104	0.624172	0.658893	0.966667	0.933333	0.95	-0.0526951	0.319903	-0.938668	104.799	85.92	0.819859	0.882481
1	2.2035	2.19309	0.00474825	-0.60545	0.916744	550.695	571.451	2	2	0.977778	-0.0363216	0.597733	-0.99213	108.966	85.118	0.781143	0.848943		1.90713	2.08359	-0.0846925	-1.10089	0.858271	0.524873	0.525667	1	1	1	-0.00150919	0.88634	-0.492013	113.295	92.6198	0.817509	0.83789
1	2.38652	2.41259	-0.0108072	-0.678756	0.907595	585.432	544.043	2	1	0.983333	0.0760765	0.73439	-0.0837124	111.016	98.7443	0.889461	0.898528		2.61033	2.46759	0.0578441	-0.177599	0.974051	0.480067	0.407862	1	0.966667	0.983333	0.177032	0.697528	1.06596	110.463	115.989	1.05003	1.01204
1	2.59156	2.24735	0.153163	0.0939679	1.0143	639.213	593.981	6	13	0.894444	0.0761496	-1.45211	-0.0831214	78.2183	98.7532	1.26253	1.13841		2.17125	2.06464	0.0516356	-0.217815	0.968362	0.648208	0.625429	0.8	0.933333	0.866667	0.0364226	-0.62416	-0.161015	90.6376	97.5848	1.07665	1.0225
1	2.3322	2.14122	0.0891937	-0.207492	0.969816	532.87	574.012	2	2	0.977778	-0.0716744	0.597733	-1.27786	108.966	80.8322	0.741811	0.855813		2.27875	2.23961	0.0174742	-0.439097	0.938206	0.574429	0.598448	0.933333	0.966667	0.95	-0.0401366	0.319903	-0.829081	104.799	87.5638	0.835544	0.886875
1	2.91033	3.07137	-0.0524327	-0.874921	0.883987	521.991	469.861	6	2	0.955556	0.110947	0.0511073	0.198114	100.767	102.972	1.02188	0.952935		3.23909	2.96262	0.0933171	0.0521795	1.00789	0.556111	0.5032	0.9	1	0.95	0.105149	0.319903	0.438703	104.799	106.581	1.017	1.01245
1	2.88945	3.09558	-0.0665885	-0.941631	0.876236	511.111	478.472	7	13	0.888889	0.0682151	-1.58877	-0.14725	76.1684	97.7913	1.28388	1.08006		2.40067	2.48354	-0.0333655	-0.768414	0.89665	0.615148	0.570379	0.9	0.966667	0.933333	0.0784896	0.13109	0.206067	101.966	103.091	1.01103	0.95384
1	2.42691	2.74221	-0.11498	-1.16968	0.850736	626.79	579.861	13	12	0.861111	0.0809314	-2.27205	-0.0444738	65.9192	99.3329	1.50689	1.17881		2.60881	2.52907	0.0315285	-0.34806	0.950382	0.65212	0.629963	0.833333	0.9	0.866667	0.035172	-0.62416	-0.171928	90.6376	97.4211	1.07484	1.01261
1	2.43847	2.15307	0.132556	-0.00314067	0.999529	635.262	599.151	1	1	0.988889	0.0602706	0.871046	-0.211458	113.066	96.8281	0.856388	0.927959		2.22344	2.0551	0.0819094	-0.0217148	0.996753	0.5494	0.577207	1	0.966667	0.983333	-0.0481749	0.697528	-0.899224	110.463	86.5116	0.783174	0.889963
1	2.84329	2.56021	0.110572	-0.106746	0.984241	573.225	612.762	8	2	0.944444	-0.0645224	-0.222206	-1.22005	96.6669	81.6992	0.845162	0.914701		3.01854	2.72475	0.107822	0.146138	1.02241	0.702963	0.623643	0.9	0.933333	0.916667	0.127188	-0.0577225	0.631019	99.1342	109.465	1.10421	1.06331
1	2.89601	2.22565	0.301196	0.79159	1.13474	518.21	507.052	6	7	0.927778	0.0220043	-0.632175	-0.520732	90.5174	92.189	1.01847	1.0766		2.53288	2.27123	0.1152	0.193926	1.02996	0.578207	0.509464	0.966667	0.933333	0.95	0.134931	0.319903	0.698584	104.799	110.479	1.0542	1.04208
1	2.92334	2.8109	0.0400038	-0.439304	0.938178	592.978	492.978	8	5	0.927778	0.202849	-0.632175	0.940881	90.5174	114.113	1.26068	1.09943		3.03088	2.76912	0.0945278	0.0600217	1.00909	0.651222	0.549538	0.9	0.866667	0.883333	0.185035	-0.435348	1.13579	93.4698	117.037	1.25214	1.13061
1	2.4321	2.56071	-0.0502243	-0.864513	0.885209	624.306	552.392	5	0	0.972222	0.130186	0.461077	0.35361	106.916	105.304	0.984923	0.935066		2.80918	2.29503	0.224025	0.898847	1.15584	0.667828	0.663846	0.966667	0.866667	0.916667	0.00599752	-0.0577225	-0.426508	99.1342	93.6024	0.944199	1.05002
1	2.12739	2.00142	0.0629369	-0.33123	0.952667	563.117	462.376	1	1	0.988889	0.217877	0.871046	1.06234	113.066	115.935	1.02538	0.989023		2.27609	2.2029	0.0332218	-0.337091	0.95187	0.480586	0.515167	0.966667	1	0.983333	-0.0671248	0.697528	-1.06458	110.463	84.0313	0.760719	0.856295
1	2.46882	2.25695	0.0938761	-0.185426	0.972939	535.031	499.367	3	1	0.977778	0.0714173	0.597733	-0.121369	108.966	98.1795	0.90101	0.936974		2.49223	2.07626	0.200344	0.745453	1.1259	0.6962	0.6436	1	1	1	0.0817278	0.88634	0.234324	113.295	103.515	0.913675	1.01978
1	2.22439	2.05522	0.082314	-0.239913	0.965263	530.309	499.136	2	0	0.988889	0.0624537	0.871046	-0.193813	113.066	97.0928	0.858729	0.911996		2.05842	2.23037	-0.0770962	-1.05168	0.863743	0.520933	0.519967	1	1	1	0.00185909	0.88634	-0.462621	113.295	93.0607	0.821401	0.842572
1	2.56529	2.4551	0.044882	-0.416315	0.941223	542.438	541.003	2	4	0.966667	0.00265289	0.32442	-0.677133	104.866	89.843	0.856739	0.898981		2.8177	2.45781	0.14643	0.396221	1.06319	0.522167	0.605966	1	0.966667	0.983333	-0.13829	0.697528	-1.68558	110.463	74.7163	0.676393	0.869791
2	4.48614	3.21462	0.395544	1.23622	1.22765	680.833	588.364	9	4	0.927778	0.157164	-0.632175	0.571645	90.5174	108.575	1.19949	1.21357		3.85473	3.59008	0.0737173	-0.0747795	0.988908	0.779632	0.734286	0.633	0.933	0.783	0.0617551	-1.572	0.0600394	76.42	100.901	1.32034	1.15463
2	2.90673	2.69243	0.0795961	-0.252722	0.963476	604.475	528.164	3	0	0.983333	0.144484	0.73439	0.469171	111.016	107.038	0.964165	0.96382		2.50074	2.35934	0.0599301	-0.164087	0.975978	0.495103	0.491133	1	1	1	0.00808358	0.88634	-0.408305	113.295	93.8754	0.828592	0.902285
2	2.95254	2.499	0.181487	0.22745	1.03532	630.324	593.117	7	1	0.955556	0.0627308	0.0511073	-0.191574	100.767	97.1264	0.963875	0.999599		2.95394	2.47087	0.195504	0.714102	1.11997	0.64775	0.5709	0.933	1	0.9665	0.134612	0.506827	0.695799	107.602	110.437	1.02634	1.07315
2	3.305	3.58578	-0.0783046	-0.996845	0.869923	579.892	528.318	0	0	1	0.097619	1.14436	0.0903977	117.165	101.356	0.865067	0.867495		2.70222	2.79448	-0.0330154	-0.766147	0.896924	0.541821	0.567654	0.933	0.866	0.8995	-0.0455073	-0.252199	-0.875946	96.217	86.8608	0.902759	0.899842
2	2.51657	2.49233	0.00972853	-0.58198	0.919712	544.521	511.157	3	5	0.955556	0.0652716	0.0511073	-0.171039	100.767	97.4344	0.966932	0.943322		2.93901	2.876	0.0219097	-0.410366	0.942014	0.53387	0.50092	0.766	0.833	0.7995	0.0657781	-1.38507	0.0951449	79.2239	101.427	1.28026	1.11114
2	2.61108	2.74992	-0.0504864	-0.865748	0.885064	472.222	473.611	2	2	0.977778	-0.00293232	0.597733	-0.722273	108.966	89.1659	0.818291	0.851677		2.51993	5.37566	-0.531234	-3.99338	0.625388	0.697679	0.696067	0.933	1	0.9665	0.00231573	0.506827	-0.458636	107.602	93.1205	0.865412	0.7454
2	3.18836	2.63758	0.208822	0.356267	1.05646	557.083	514.197	5	4	0.95	0.0834038	-0.0855492	-0.0244922	98.7168	99.6326	1.00928	1.03287		4.11083	2.97386	0.38232	1.92421	1.40574	0.673588	0.611393	0.566	0.933	0.7495	0.101727	-1.95151	0.408843	70.7273	106.133	1.50059	1.45316
2	2.60846	2.57349	0.0135898	-0.563783	0.922027	664.722	611.59	4	1	0.972222	0.0868761	0.461077	0.00357217	106.916	100.054	0.935814	0.92892		2.41761	2.6263	-0.0794629	-1.06701	0.86203	0.6026	0.6601	1	1	1	-0.087108	0.88634	-1.23896	113.295	81.4156	0.718615	0.790323
2	3.10581	3.95359	-0.214434	-1.63837	0.802726	579.321	565.17	2	1	0.983333	0.0250389	0.73439	-0.496206	111.016	92.5569	0.833727	0.818227		3.3129	3.54075	-0.0643507	-0.969122	0.873082	0.4782	0.441433	1	1	1	0.0832893	0.88634	0.24795	113.295	103.719	0.915479	0.89428
2	2.70081	2.25996	0.195068	0.291452	1.04572	599.954	597.932	2	2	0.977778	0.0033811	0.597733	-0.671247	108.966	89.9313	0.825315	0.935516		2.48917	2.33059	0.0680399	-0.111555	0.983542	0.541793	0.547267	0.966	1	0.983	-0.0100016	0.693751	-0.566119	110.406	91.5082	0.828832	0.906187
2	3.75725	2.78184	0.350636	1.02458	1.1816	720.293	589.352	17	2	0.894444	0.222179	-1.45211	1.09711	78.2183	116.457	1.48887	1.33523		3.60028	2.86927	0.254773	1.09802	1.19718	0.611393	0.732103	0.933	0.966	0.9495	-0.164882	0.314238	-1.91762	104.714	71.2356	0.68029	0.938735
2	3.5668	3.08343	0.156761	0.110928	1.01692	659.105	641.204	15	5	0.888889	0.027918	-1.58877	-0.472936	76.1684	92.906	1.21974	1.11833		3.20612	2.88487	0.111357	0.169033	1.02601	0.624773	0.583381	0.733	0.7	0.7165	0.0709515	-2.32536	0.140289	65.1196	102.104	1.56795	1.29698
2	2.63323	2.31153	0.13917	0.0280284	1.00422	465.2	599.954	1	2	0.983333	-0.224606	0.73439	-2.51387	111.016	62.2919	0.561108	0.782665		2.13968	2.25658	-0.0518045	-0.887854	0.882474	0.493944	0.53696	0.6	0.833	0.7165	-0.0801094	-2.32536	-1.17789	65.1196	82.3317	1.26432	1.07339
2	3.28802	2.98688	0.100823	-0.152687	0.97761	720.586	731.79	22	12	0.811111	-0.0153101	-3.50196	-0.822312	47.4706	87.6653	1.84673	1.41217		2.90269	3.26917	-0.112101	-1.27843	0.839092	0.643481	0.533963	0.9	0.9	0.9	0.205105	-0.246535	1.31093	96.302	119.664	1.24259	1.04084
2	4.01308	2.55786	0.568922	2.05327	1.44507	521.265	517.67	6	3	0.95	0.00694565	-0.0855492	-0.642438	98.7168	90.3634	0.915381	1.18022		3.47194	2.78236	0.247839	1.05311	1.1876	0.602444	0.448767	0.9	1	0.95	0.342445	0.319903	2.50937	104.799	137.641	1.31338	1.25049
2	7.40524	5.79938	0.276903	0.677108	1.11305	568.827	447.145	7	1	0.955556	0.272131	0.0511073	1.50083	100.767	122.512	1.2158	1.16443		3.26411	2.97289	0.0979562	0.0822294	1.01249	0.540586	0.490655	0.966667	0.966667	0.966667	0.101764	0.508715	0.409163	107.631	106.137	0.986126	0.999307
2	2.59938	2.40222	0.0820726	-0.241051	0.965104	616.281	554.738	4	0	0.977778	0.110941	0.597733	0.198067	108.966	102.971	0.944983	0.955043		2.58009	2.55635	0.00928669	-0.492132	0.931255	0.479033	0.493533	1	1	1	-0.02938	0.88634	-0.735217	113.295	88.9717	0.78531	0.858282
2	3.42767	2.99813	0.143267	0.0473335	1.00715	649.537	478.565	34	32										3.02303	2.73738	0.104353	0.123664	1.0189	0.709538	0.561167	0.866667	1	0.933333	0.264399	0.13109	1.82833	101.966	127.425	1.24968	1.13429
2	2.49387	2.20594	0.130523	-0.0127228	0.998095	607.145	500.015	5	7	0.933333	0.214253	-0.495519	1.03305	92.5672	115.496	1.2477	1.1229		2.64668	2.38468	0.109868	0.159391	1.02449	0.550033	0.508667	1	0.9	0.95	0.0813237	0.319903	0.230798	104.799	103.462	0.987246	1.00587
2	3.92336	3.58533	0.0942813	-0.183516	0.97321	742.13	660.88	15	16	0.827778	0.122942	-3.09199	0.295062	53.6201	104.426	1.94751	1.46036		5.07545	3.66395	0.385241	1.94313	1.41137	0.675667	0.49763	0.7	0.9	0.8	0.35777	-1.37941	2.64311	79.3088	139.647	1.76079	1.58608
2	3.67857	2.51242	0.464155	1.55955	1.30537	512.5	533.488	7	2	0.95	-0.0393405	-0.0855492	-1.01653	98.7168	84.7521	0.858538	1.08195		2.99967	2.63311	0.139213	0.349473	1.05532	0.510467	0.467433	1	1	1	0.092063	0.88634	0.324511	113.295	104.868	0.925615	0.990468
2	4.34571	2.44863	0.774753	3.02327	1.8298	481.62	542.809	3	7	0.944444	-0.112725	-0.222206	-1.60964	96.6669	75.8555	0.78471	1.30725		4.1635	2.78213	0.496515	2.66391	1.66552	0.56268	0.489115	0.833333	0.866667	0.85	0.150403	-0.812973	0.833596	87.8054	112.504	1.28129	1.4734
2	3.22369	2.7948	0.153457	0.0953573	1.01451	661.111	425.016	14	23	0.794444	0.555499	-3.91193	3.79105	41.321	156.866	3.79627	2.40539		3.1883	2.59913	0.226679	0.916039	1.15929	0.729778	0.67476	0.6	0.833333	0.716667	0.0815368	-2.32347	0.232657	65.1479	103.49	1.58854	1.37392
2	3.8229	2.67872	0.427139	1.38511	1.26225	536.898	444.985	13	10	0.872222	0.206555	-1.99874	0.970832	70.0189	114.562	1.63617	1.44921		4.24469	2.98888	0.42016	2.16933	1.48236	0.5416	0.468846	1	0.866667	0.933333	0.155176	0.13109	0.875246	101.966	113.129	1.10947	1.29591
2	2.56662	2.53908	0.0108478	-0.576705	0.920382	639.198	603.395	10	11	0.883333	0.0593358	-1.72543	-0.219013	74.1186	96.7148	1.30487	1.11262		3.08551	3.03244	0.0175015	-0.43892	0.938229	0.649833	0.698833	0.6	0.6	0.6	-0.0701169	-3.64516	-1.09069	45.3226	83.6396	1.84543	1.39183
2	3.46761	2.79267	0.241682	0.511126	1.08304	537.376	534.028	5	1	0.966667	0.00627038	0.32442	-0.647895	104.866	90.2816	0.860921	0.971978		2.36122	2.32163	0.0170565	-0.441803	0.937848	0.412767	0.443867	1	1	1	-0.0700661	0.88634	-1.09025	113.295	83.6463	0.738304	0.838076
2	3.71753	2.73529	0.359099	1.06447	1.19001	670.525	658.796	3	2	0.972222	0.0178023	0.461077	-0.554693	106.916	91.6796	0.857491	1.02375		3.36468	2.76217	0.218129	0.860653	1.14823	0.647567	0.607724	1	0.966667	0.983333	0.0655602	0.697528	0.0932437	110.463	101.399	0.917943	1.03309
2	3.22785	2.84006	0.136542	0.0156403	1.00235	520.463	414.028	7	3	0.944444	0.257072	-0.222206	1.37912	96.6669	120.687	1.24848	1.12542		3.04792	2.89527	0.0527259	-0.210752	0.969356	0.537621	0.590448	0.966667	0.966667	0.966667	-0.0894703	0.508715	-1.25957	107.631	81.1064	0.753562	0.861459
2	3.71852	3.16601	0.174513	0.194583	1.03006	594.444	558.466	6	3	0.95	0.0644241	-0.0855492	-0.177888	98.7168	97.3317	0.985969	1.00802		3.13939	3.03757	0.0335176	-0.335175	0.95213	0.518233	0.4765	1	0.933333	0.966667	0.0875831	0.508715	0.285418	107.631	104.281	0.96888	0.960505
2	3.18687	2.33532	0.364641	1.09058	1.19558	593.673	464.645	2	0	0.988889	0.277692	0.871046	1.54577	113.066	123.187	1.08951	1.14255		2.81538	2.44006	0.153813	0.444047	1.07136	0.512138	0.480759	0.966	0.966	0.966	0.0652704	0.501163	0.0907147	107.517	101.361	0.942737	1.00705
2	4.02024	3.08185	0.30449	0.807111	1.13774	534.413	580.401	11	7	0.9	-0.0792346	-1.31546	-1.33896	80.2681	79.9156	0.995608	1.06668		3.44134	4.17082	-0.174899	-1.6852	0.798224	0.606308	0.649143	0.866	0.7	0.783	-0.0659873	-1.572	-1.05466	76.42	84.1801	1.10155	0.949885
2	2.80353	2.70639	0.0358916	-0.458684	0.935627	576.698	504.182	3	2	0.972222	0.143828	0.461077	0.463866	106.916	106.958	1.00039	0.968009		3.91009	2.96572	0.318431	1.51036	1.29292	0.554724	0.450379	0.977	0.977	0.977	0.231682	0.625779	1.54284	109.387	123.143	1.12576	1.20934
2	2.67916	2.9726	-0.098715	-1.09303	0.85914	559.275	529.815	4	1	0.972222	0.0556039	0.461077	-0.249175	106.916	96.2624	0.900354	0.879747		2.72235	2.475	0.0999393	0.0950748	1.01447	0.555793	0.5362	0.966	1	0.983	0.0365407	0.693751	-0.159985	110.406	97.6002	0.88401	0.949239
2	3.68722	3.25218	0.133769	0.0025723	1.00039	590.355	499.537	4	1	0.972222	0.181804	0.461077	0.770795	106.916	111.562	1.04345	1.02192		3.18441	2.74035	0.162044	0.497361	1.08062	0.4395	0.462833	1	1	1	-0.0504141	0.88634	-0.918763	113.295	86.2185	0.761009	0.920814
2	3.30836	2.52654	0.309446	0.830469	1.1423	629.336	541.944	15	12	0.85	0.161256	-2.54537	0.604724	61.8195	109.071	1.76434	1.45332		2.9797	2.5551	0.166174	0.524115	1.08533	0.5755	0.50716	0.834	0.9	0.867	0.13475	-0.620384	0.697006	90.6942	110.455	1.21788	1.1516
2	3.71521	2.60514	0.426107	1.38025	1.26109	617.361	551.08	17	4	0.883333	0.120275	-1.72543	0.273503	74.1186	104.103	1.40454	1.33282		3.33653	2.57416	0.296164	1.36613	1.25773	0.473731	0.525567	0.867	1	0.9335	-0.0986286	0.132978	-1.33949	101.995	79.9077	0.783449	1.02059
2	4.53143	2.62078	0.72904	2.80785	1.72764	564.892	584.198	2	5	0.961111	-0.0330467	0.187764	-0.965661	102.816	85.5151	0.831726	1.27968		2.74636	2.7945	-0.0172263	-0.663871	0.909438	0.742792	0.759864	0.8	0.767	0.7835	-0.0224671	-1.56633	-0.674895	76.505	89.8766	1.17478	1.04211
2	4.06766	3.45493	0.177351	0.207956	1.0322	553.704	489.815	6	9	0.916667	0.130435	-0.905488	0.355619	86.4177	105.334	1.2189	1.12555		4.18135	3.45156	0.211438	0.817314	1.13973	0.6409	0.596321	1	0.933	0.9665	0.0747559	0.506827	0.173487	107.602	102.602	0.953532	1.04663
2	3.09479	2.54675	0.215191	0.386281	1.06151	540.494	490.262	2	3	0.972222	0.102458	0.461077	0.12951	106.916	101.943	0.953482	1.00749		2.81521	2.68325	0.0491796	-0.233724	0.966129	0.569733	0.443733	1	1	1	0.283954	0.88634	1.99898	113.295	129.985	1.14731	1.05672
2	4.41575	3.45649	0.277527	0.680045	1.11359	629.475	595.772	4	3	0.961111	0.0565716	0.187764	-0.241353	102.816	96.3797	0.937396	1.02549		3.80449	4.90157	-0.223822	-2.0021	0.769044	0.666333	0.610217	0.9	0.767	0.8335	0.0919606	-0.999897	0.323617	85.0015	104.854	1.23356	1.0013
2	3.32358	2.54565	0.305589	0.812292	1.13875	494.429	467.677	4	5	0.95	0.0572009	-0.0855492	-0.236268	98.7168	96.456	0.977098	1.05792		2.91726	2.51953	0.15786	0.470257	1.07589	0.4667	0.413833	1	1	1	0.127749	0.88634	0.635908	113.295	109.539	0.966843	1.02137
2	2.75596	2.39501	0.150709	0.0824069	1.01252	577.238	479.321	11	5	0.911111	0.204282	-1.04214	0.952464	84.3678	114.287	1.35463	1.18357		2.64792	2.9305	-0.0964286	-1.17691	0.849952	0.693414	0.617269	0.966667	0.866667	0.916667	0.123357	-0.0577225	0.597587	99.1342	108.964	1.09915	0.974554
2	3.37647	2.93708	0.149601	0.0771825	1.01171	620.525	520.324	11	10	0.883333	0.192574	-1.72543	0.857836	74.1186	112.868	1.5228	1.26725		2.84569	2.78784	0.0207524	-0.417862	0.941018	0.616	0.601214	1	0.933333	0.966667	0.0245931	0.508715	-0.264241	107.631	96.0364	0.892277	0.916647
2	2.92112	2.71168	0.0772388	-0.263831	0.961932	467.053	549.923	2	4	0.966667	-0.150694	0.32442	-1.91651	104.866	71.2524	0.679459	0.820696		2.79539	2.70412	0.033753	-0.33365	0.952338	0.575385	0.515346	0.866667	0.866667	0.866667	0.116501	-0.62416	0.537762	90.6376	108.066	1.19229	1.07231
2	3.52498	3.76393	-0.0634841	-0.927002	0.877924	588.349	435.571	2	4	0.966667	0.350753	0.32442	2.13626	104.866	132.044	1.25916	1.06854		2.82362	2.86072	-0.0129695	-0.636298	0.912871	0.449367	0.461833	1	1	1	-0.0269939	0.88634	-0.714395	113.295	89.2841	0.788066	0.850469
2	2.90841	3.04091	-0.0435714	-0.833161	0.888909	563.735	588.595	11	4	0.916667	-0.0422375	-0.905488	-1.03994	86.4177	84.4009	0.976662	0.932786		3.16111	2.58337	0.22364	0.896353	1.15534	0.565211	0.507042	0.633333	0.8	0.716667	0.114722	-2.32347	0.522236	65.1479	107.834	1.65521	1.40528
2	3.96392	3.09062	0.282567	0.7038	1.11803	595.293	497.207	4	3	0.961111	0.197275	0.187764	0.895829	102.816	113.437	1.1033	1.11067		4.34945	3.38485	0.284976	1.29366	1.24077	0.556741	0.544107	0.9	0.933333	0.916667	0.023219	-0.0577225	-0.276232	99.1342	95.8565	0.966937	1.10385
2	2.75501	2.77865	-0.00850534	-0.667909	0.908937	577.778	558.272	2	3	0.972222	0.03494	0.461077	-0.416184	106.916	93.7572	0.876923	0.89293		2.76085	2.71864	0.0155282	-0.451702	0.936544	0.676893	0.572643	0.933333	0.933333	0.933333	0.182051	0.13109	1.10975	101.966	116.646	1.14397	1.04026
2	3.65157	3.21297	0.13651	0.0154926	1.00233	726.389	497.346	9	9	0.9	0.460531	-1.31546	3.02351	80.2681	145.353	1.81084	1.40658		2.94575	2.78391	0.0581344	-0.175718	0.974319	0.7447	0.515033	0.666667	1	0.833333	0.445926	-1.00179	3.41236	84.9732	151.185	1.77921	1.37677
2	7.22593	3.38911	1.1321	4.70733	3.4025	695.062	590.772	4	2	0.966667	0.176532	0.32442	0.728187	104.866	110.923	1.05775	2.23013		3.5113	3.17653	0.105389	0.130377	1.01995	0.718556	0.713833	0.9	0.6	0.75	0.0066153	-1.94585	-0.421117	70.8123	93.6832	1.32298	1.17146
2	3.31798	2.74463	0.2089	0.356637	1.05652	574.907	605.787	3	2	0.972222	-0.0509746	0.461077	-1.11056	106.916	83.3416	0.779505	0.918012		2.76992	2.59488	0.0674573	-0.115329	0.982995	0.598333	0.471433	1	1	1	0.269179	0.88634	1.87005	113.295	128.051	1.13024	1.05662
1	2.4121	2.31711	0.040998	-0.434619	0.938797	596.173	595.91	2	3	0.972222	0.000440409	0.461077	-0.695014	106.916	89.5748	0.837804	0.888301		2.54732	2.53957	0.0030517	-0.53252	0.926031	0.665565	0.632462	0.8	0.866	0.833	0.052341	-1.00556	-0.0221088	84.9166	99.6684	1.17372	1.04988
1	2.40404	2.3256	0.0337274	-0.468882	0.934289	546.335	497.685	4	1	0.972222	0.0977519	0.461077	0.0914716	106.916	101.372	0.948146	0.941217		2.46667	2.36937	0.0410676	-0.286269	0.958828	0.6694	0.644034	0.833	0.966	0.8995	0.0393853	-0.252199	-0.135162	96.217	97.9726	1.01825	0.988537
1	2.62452	2.13049	0.231889	0.464974	1.07498	515.664	496.435	1	0	0.994444	0.0387333	1.0077	-0.385526	115.116	94.2171	0.818457	0.946716		2.11054	2.15212	-0.0193225	-0.67745	0.907756	0.529966	0.484538	0.9667	0.8661	0.9164	0.0937533	-0.0607435	0.33926	99.0888	105.089	1.06055	0.984154
1	2.09807	2.04502	0.0259411	-0.505576	0.929509	498.858	466.759	0	2	0.988889	0.0687688	0.871046	-0.142774	113.066	97.8584	0.8655	0.897505		2.17799	2.31003	-0.0571576	-0.922529	0.878442	0.6116	0.589448	0.833	0.967	0.9	0.0375804	-0.246535	-0.150912	96.302	97.7363	1.01489	0.946668
1	2.55096	2.59461	-0.0168246	-0.707114	0.904104	642.006	493.457	2	1	0.983333	0.301038	0.73439	1.73446	111.016	126.017	1.13513	1.01961		2.26441	2.37011	-0.0445966	-0.841164	0.887962	0.624552	0.5788	0.967	1	0.9835	0.0790458	0.699416	0.210921	110.491	103.164	0.933683	0.910822
1	2.02053	2.00184	0.00933808	-0.58382	0.919479	433.241	423.457	2	2	0.977778	0.0231045	0.597733	-0.511839	108.966	92.3224	0.847259	0.883369		2.29638	2.02815	0.132254	0.304396	1.04784	0.464536	0.477867	0.933	1	0.9665	-0.0278968	0.506827	-0.722274	107.602	89.1659	0.828661	0.938252
1	1.99215	1.96748	0.0125372	-0.568744	0.921394	480.247	457.654	1	2	0.983333	0.049366	0.73439	-0.29959	111.016	95.5061	0.860293	0.890844		2.10975	2.21387	-0.0470292	-0.856922	0.886102	0.517	0.541267	0.967	1	0.9835	-0.0448331	0.699416	-0.870063	110.491	86.9491	0.786932	0.836517
1	2.37633	2.21425	0.0731987	-0.28287	0.959297	530.864	500.154	0	1	0.994444	0.0614008	1.0077	-0.202323	115.116	96.9652	0.842329	0.900813		2.59106	2.52117	0.0277199	-0.37273	0.947051	0.496655	0.5372	1	1	1	-0.0754744	0.88634	-1.13744	113.295	82.9384	0.732056	0.839553
1	2.53789	2.136	0.188149	0.258846	1.0404	617.361	553.025	8	7	0.916667	0.116336	-0.905488	0.241669	86.4177	103.625	1.19912	1.11976		2.45523	2.24882	0.0917859	0.0422608	1.00638	0.587	0.584759	0.967	0.9	0.9335	0.003833	0.132978	-0.445396	101.995	93.3191	0.914941	0.96066
2	2.67091	2.59078	0.0309289	-0.48207	0.932566	586.728	490.278	3	1	0.977778	0.196726	0.597733	0.891397	108.966	113.371	1.04043	0.986495		2.75747	2.51349	0.0970672	0.0764707	1.0116	0.461679	0.462467	0.933	1	0.9665	-0.00170411	0.506827	-0.493714	107.602	92.5943	0.860523	0.936063
2	3.82159	3.00117	0.273365	0.660435	1.10996	701.837	582.546	2	0	0.988889	0.204774	0.871046	0.956441	113.066	114.347	1.01133	1.06064		2.97385	3.29999	-0.0988305	-1.19247	0.84827	0.5619	0.549179	1	0.933	0.9665	0.0231645	0.506827	-0.276707	107.602	95.8494	0.890774	0.869522
2	2.64132	2.18066	0.211245	0.367685	1.05837	513.256	531.512	2	2	0.977778	-0.0343477	0.597733	-0.976177	108.966	85.3574	0.783339	0.920856		4.27095	2.58091	0.654826	3.68938	2.23918	0.539231	0.4532	0.867	1	0.9335	0.18983	0.132978	1.17763	101.995	117.665	1.15363	1.69641
2	2.5138	2.4322	0.0335513	-0.469712	0.934181	560.417	522.299	0	1	0.994444	0.0729801	1.0077	-0.108738	115.116	98.3689	0.854523	0.894352		2.6331	2.38038	0.106166	0.135411	1.02073	0.534533	0.537586	1	0.966667	0.983333	-0.00567885	0.697528	-0.528398	110.463	92.074	0.833529	0.927131
2	5.68927	2.62336	1.16869	4.87975	3.73082	536.806	494.136	6	2	0.955556	0.0863523	0.0511073	-0.000661545	100.767	99.9901	0.992294	2.36156		4.68936	2.83256	0.65552	3.69388	2.24257	0.5552	0.512741	0.833333	0.9	0.866667	0.0828084	-0.62416	0.243754	90.6376	103.656	1.14363	1.6931
2	3.31526	2.51949	0.315845	0.860626	1.14823	608.225	531.327	3	7	0.944444	0.144729	-0.222206	0.471146	96.6669	107.067	1.10759	1.12791		3.10661	2.66743	0.164647	0.514223	1.08358	0.47848	0.594286	0.833333	0.933333	0.883333	-0.194865	-0.435348	-2.17926	93.4698	67.311	0.720137	0.901859
2	2.69545	2.52277	0.0684486	-0.305256	0.956216	513.889	497.531	3	6	0.95	0.0328786	-0.0855492	-0.432844	98.7168	93.5073	0.947229	0.951723		2.73716	2.51488	0.0883883	0.0202525	1.00305	0.593345	0.578571	0.966667	0.933333	0.95	0.0255343	0.319903	-0.256028	104.799	96.1596	0.917566	0.960307
2	3.33398	2.81115	0.185983	0.248637	1.03874	524.537	494.583	9	3	0.933333	0.0605634	-0.495519	-0.209091	92.5672	96.8636	1.04641	1.04258		3.37201	3.10838	0.0848131	-0.00290541	0.999564	0.510792	0.673938	0.8	0.533333	0.666667	-0.242079	-2.88991	-2.59125	56.6513	61.1312	1.07908	1.03932
2	3.06513	2.9098	0.0533829	-0.376254	0.946577	577.855	547.778	5	6	0.938889	0.0549075	-0.358862	-0.254803	94.6171	96.178	1.0165	0.981537		2.84189	2.89997	-0.0200274	-0.682016	0.907192	0.602111	0.66137	0.9	0.9	0.9	-0.0896007	-0.246535	-1.26071	96.302	81.0893	0.842032	0.874612
2	5.0217	3.08357	0.628534	2.3342	1.53877	641.204	523.997	6	11	0.905556	0.223679	-1.1788	1.10923	82.318	116.638	1.41693	1.47785		3.78293	2.82872	0.33733	1.63279	1.32436	0.722077	0.501267	0.866667	1	0.933333	0.440505	0.13109	3.36506	101.966	150.476	1.47574	1.40005

## Sheet: Cook's D
YA n=60	tap-keeptr	tap-nback	tap-simon	tap-stroop	tap-semsw	tap-spatsw	tap-Dtvoice	tap-Dtmot	keeptr-nback	keeptr-Simon	keeptr-Stroop	keeptr-semsw	keeptr-spatsw	keeptr-Dtvoice	keeptr-Dtmot	nback-Simon	nback-Stroop	nback-semsw	nback-spatsw	nback-Dtvoice	nback-Dtmot	Simon-Stroop	Simon-semsw	Simon-spatsw	Simon-Dtverb	Simon-Dtmot	Stroop-semsw	Stroop-spatsw	Stroop-Dtverb	Stroop-Dtmot	semsw-spatsw	semsw-Dtverb	semsw-Dtmot	spatsw-Dtverb	semsw-Dtmot	Dtverb-Dtmot
	0.0092465	0.00830115	0.00823779	0.0100511	0.00917487	0.00982339	0.0261169	0.00810919	0.00167804	0.00176858	0.00340858	0.00125323	0.00208689	5.78955e-05	0.00130467	0.000369475	0.000908605	0.000372181	0.000438664	0.00763412	0.000520569	1.24965e-05	8.31799e-05	3.98507e-05	0.00410217	0.000149073	0.00165538	0.00253699	0.0487291	0.00173785	0.000404419	0.0810184	0.000858	0.00428439	0.00169378	0.0512596
	0.00291545	0.00398438	0.0023986	0.00248369	0.00337384	0.00237459	0.00223201	0.00272338	0.00186166	0.0019321	0.00294257	0.00228341	0.00210927	0.0018757	0.00205727	0.00346894	0.00346437	0.00565857	0.00356982	0.00404545	0.00374967	0.000381322	0.000461963	0.000167317	0.000132379	0.000156185	0.000143377	0.000216256	0.000590917	0.000196603	0.00261136	0.00529706	0.00247591	3.99798e-06	2.44745e-07	0.00162901
	0.00466687	0.00650561	0.00459366	0.0160339	0.00534959	0.00866542	0.00450045	0.0302004	0.000109563	0.00025885	0.00214133	0.000364918	0.00231705	0.000423688	0.00185887	0.0054154	0.0271697	0.00834233	0.013335	0.00550943	0.0131934	0.00365984	0.00066258	0.00211032	0.000273708	0.00110101	0.0228113	0.029146	0.0171106	0.0510854	0.00104879	0.00255397	0.00755626	0.00840428	0.0362197	0.00569509
	0.00315932	0.000963196	0.00100141	0.00129849	0.00240861	0.0014496	0.00129604	0.000891254	0.0221965	0.0220165	0.0316221	0.0339725	0.0297497	0.0215378	0.0194537	0.000530734	0.00107824	0.000383329	0.000587345	0.000570285	0.000658212	7.77254e-05	1.85613e-05	2.40612e-06	4.62896e-05	5.80395e-05	0.00222887	0.00310632	0.00148746	0.00173837	0.00741729	0.00741374	0.00754984	0.00337308	0.00319222	0.000339519
	0.0242753	0.0190679	0.0157238	0.0297579	0.0336413	0.0345516	0.0257394	0.0182152	0.00783007	0.00469448	0.00326646	0.0135661	0.00698433	0.00628572	0.00493168	0.00304027	0.00275836	0.00874123	0.00705233	0.00576273	0.00231684	0.000891054	3.17954e-06	1.7246e-05	0.000176811	0.000196705	0.0155738	0.0241654	0.0115426	0.00874003	0.0132756	0.0121714	0.0109786	0.0242298	0.0112757	0.00835175
	0.000171935	0.000343427	0.000102146	0.000141419	0.000193127	0.000104555	4.05799e-05	4.05225e-06	0.0103507	0.00840867	0.012996	0.00979015	0.00839176	0.0126822	0.0103677	0.00482026	0.00492324	0.00744417	0.00491835	0.00929436	0.0054247	0.000876302	0.00054607	0.000223428	0.000203513	0.000277835	0.000942676	0.000976577	0.00501673	0.00134641	0.00244522	0.0146285	0.00278097	7.53839e-05	3.32666e-05	0.0157605
	0.000419453	0.000376014	0.000389202	0.000419256	0.000792109	0.000539239	0.00121912	6.62218e-08	0.000151412	0.000476343	0.0018827	0.000319181	0.000242725	0.000179733	0.000757401	0.00419025	0.00398645	0.0361711	0.00439495	0.00503482	0.0121494	0.000359777	0.00215894	0.000108185	2.9398e-05	1.68254e-05	0.0054413	0.0021221	0.00473647	0.00404822	0.048487	0.0594066	0.072493	0.00373815	0.00723255	0.00212556
	0.0524548	0.00728378	0.00702774	0.0103541	0.0112473	0.0102306	0.00851052	0.00653091	0.0525147	0.062513	0.0742346	0.0759945	0.083035	0.0788614	0.0564257	0.00106948	0.00196702	0.00168288	0.00121266	0.00073329	0.000505163	0.00501832	0.000348974	0.000251791	0.00127929	0.000593583	0.0100901	0.00670539	0.00650379	0.00589215	0.00418556	0.0168135	0.00534005	0.00594222	0.00512302	0.00916352
	0.00615636	0.0107772	0.00396375	0.00524843	0.0232267	0.0134334	0.00518428	0.00644235	0.0072789	0.00615813	0.0128586	0.0304176	0.0078303	0.0167377	0.00577636	0.0254026	0.0278243	0.0769637	0.0604684	0.0531009	0.0249237	2.55488e-05	0.00768374	0.00533087	0.000432368	0.000413551	0.0268524	0.00671381	0.0044446	0.0049297	0.0586551	0.104964	0.0347443	0.0354034	0.0199698	0.0110125
	0.0165163	0.0502197	0.0172125	0.0168423	0.0294946	0.0934236	0.0362415	0.0170425	0.000430775	0.000180746	0.000132513	3.09603e-06	0.005485	0.000664275	5.67501e-05	0.0162489	0.0133028	0.0264869	0.0865622	0.025306	0.0137811	0.000233503	0.000143808	0.000618299	0.000373521	0.000354003	5.45347e-05	0.00583167	9.11057e-06	0.000178107	0.00315884	0.00484856	0.00594478	0.0602545	0.0345445	0.00608636
	0.000563891	0.00156776	0.000543078	0.000515902	0.000634227	0.000555146	0.000325469	0.000653344	0.00090757	0.00204072	0.00161164	0.00125825	0.00110704	0.00106383	0.00127599	0.00996109	0.00782868	0.00958693	0.00867065	0.00905154	0.00820735	0.00035918	0.000283275	0.000796756	0.000571853	0.000398252	1.07644e-05	1.61693e-06	0.000203489	2.54281e-05	0.0022161	0.00259802	0.000973557	0.00197478	0.00149142	0.00155929
	0.136002	0.405289	0.107922	0.482767	0.172233	0.108259	0.167259	0.482328	0.00175496	0.00230266	0.0537971	0.00394313	0.00203738	0.00191859	0.00908338	0.0236813	0.0747032	0.0309871	0.0218597	0.0302122	0.14434	0.0189193	0.000134059	2.54394e-06	2.09028e-05	4.09814e-05	0.0440662	0.0264495	0.0438391	0.126192	0.00471482	0.00370332	0.0229748	0.00011785	0.00200121	0.000273481
	0.0475011	0.0412527	0.023306	0.0474179	0.0709294	0.0531881	0.029012	0.0249184	0.0115637	0.00850342	0.00815335	0.0285773	0.0135447	0.00855273	0.00838934	0.00742528	0.0191549	0.0148415	0.0141892	0.00812496	0.00728958	0.00101953	2.98544e-05	4.72434e-05	0.000115714	0.00014456	0.0179078	0.0229602	0.0079925	0.0078099	0.0206151	0.0152216	0.0146945	0.0120743	0.00987337	0.00169166
	3.68789e-06	8.14465e-05	4.26506e-07	2.51708e-07	1.23823e-07	2.29262e-06	6.52836e-05	0.00256726	0.0247571	0.00821555	0.00892679	0.0082421	0.00948234	0.00893885	0.027141	0.0115197	0.00890573	0.00900869	0.0128758	0.0115864	0.0238971	0.000457764	0.000484345	0.00024596	0.000486911	0.00149018	3.26801e-05	0.000198569	5.47152e-06	0.000549097	0.000298238	0.000242839	5.74507e-11	0.00396383	0.0148273	5.98127e-05
	0.0214096	0.0136437	0.00659378	0.00770212	0.00696174	0.0136452	0.00646101	0.00885086	0.0300531	0.0239156	0.0307898	0.022751	0.0356494	0.0207856	0.0487002	0.00900038	0.00753536	0.00746975	0.0138132	0.00791164	0.0138392	2.38706e-05	0.000609415	0.00284939	0.000480461	0.000744967	0.00198199	0.00165402	0.00240492	0.00473012	7.9832e-05	0.000696617	0.00311135	0.012205	0.0204201	0.012236
	0.000435557	0.000508148	0.000364616	0.00136102	0.000453013	0.000390218	0.00124634	0.00010773	0.00184973	0.00204114	0.020577	0.00206165	0.00191082	0.00459369	0.00295881	0.000994573	0.000821537	0.00141688	0.00104737	0.00185223	0.00104461	0.0073293	0.000149098	8.18856e-06	0.000189691	0.000104252	0.0129483	0.0131463	0.0152562	0.0175606	0.00173501	9.96834e-05	0.00100876	0.00122543	0.0011497	0.00318703
	0.0935877	0.11042	0.0640942	0.103846	0.058426	0.0921017	0.0658803	0.0637842	0.00595371	0.0043608	0.00352184	0.00475126	0.00999772	0.00650257	0.00510285	0.00752446	0.0168824	0.00769964	0.0135156	0.0091532	0.00900843	9.28341e-07	0.000772243	0.00250485	0.00101224	0.000832798	0.00586424	0.00755209	0.00813892	0.00670771	0.000819299	0.00021507	2.26924e-06	0.00593693	0.00488694	0.00232957
	0.0827105	0.043495	0.0395803	0.0630321	0.129544	0.130986	0.123112	0.0522986	0.0108174	0.0145209	0.0308989	0.0476206	0.0248779	0.0261955	0.0126789	0.00233806	0.00126863	0.00152181	0.00288242	0.00389812	0.00217934	6.58123e-07	0.00788547	0.00973318	0.00532526	0.000963757	0.0283708	0.0123913	0.0462994	0.00659198	0.0433437	0.0434218	0.0264224	0.104431	0.0273608	0.0282888
	0.000573458	0.00174406	0.000565329	0.000773471	0.000573549	0.000600512	0.0182217	0.000100367	0.000955914	6.24161e-05	0.00204495	2.03486e-05	0.000135166	0.00346243	4.28632e-05	0.008466	0.0170567	0.00842162	0.00848057	0.0606209	0.0131019	0.00125709	3.59721e-06	6.34809e-06	0.000954424	2.45289e-05	0.00596696	0.00689288	0.0763132	0.00979833	0.000818452	0.0647097	0.00246637	0.00144884	0.00101898	0.0594734
	0.000780965	0.000585994	0.000635923	0.000914234	0.000924182	0.000774639	0.00183772	0.000216427	0.00184052	0.00179766	0.00113815	0.00313555	0.00415754	0.00194073	0.00298624	0.00171303	0.00353382	0.00193492	0.00328129	0.00259071	0.00395803	6.33436e-07	0.000204005	0.00115889	0.000358741	0.000497364	0.00298839	0.00289058	0.00256045	0.00470547	0.00690251	0.0014314	0.00376891	0.00433643	0.00433956	0.0034538
	0.0149656	0.020508	0.0136267	0.0165353	0.0202736	0.0229778	0.0236238	0.0215077	0.000947284	0.00220834	0.00429728	0.00155665	0.00417281	0.00102737	0.00263231	0.00789906	0.00648212	0.0121532	0.0122433	0.00816671	0.0174792	3.18199e-05	0.000357964	0.000198688	0.00110099	0.00145205	0.00344885	0.00691444	0.00613137	0.00509154	0.0048292	0.014737	0.0128196	0.00890665	0.0125941	0.00299689
	8.47134e-05	8.83259e-05	6.0006e-05	8.96988e-05	0.000288378	0.000194138	5.13174e-05	0.000147949	0.00262604	0.00217761	0.00145677	0.00571071	0.00223642	0.00662952	0.00220155	0.000596634	0.000377984	0.00241819	0.00178788	0.000669315	0.000632759	0.000119346	0.000149861	0.000337285	0.00010626	1.2429e-05	0.00150098	0.00449841	0.00467524	0.00115621	0.010033	0.0303315	0.00910185	0.0148764	0.00916086	0.00701058
	0.00296474	0.00328751	0.000916268	0.0012851	0.000858054	0.0015897	0.00114897	8.85476e-05	0.0587311	0.0179113	0.0193444	0.0174073	0.0254101	0.0175585	0.0473978	0.0162179	0.014891	0.0127659	0.0233919	0.0133544	0.0291238	4.88305e-05	0.000626864	0.000317475	0.000654468	0.00176266	0.00296298	0.00723302	0.0028214	0.0107134	0.000311612	4.29381e-06	0.00021688	0.00666424	0.0222198	0.000436478
	0.00236042	0.00154438	0.00159693	0.00572414	0.00191309	0.00171632	0.000278375	0.00272532	0.00485259	0.00551829	0.000414829	0.00696942	0.00449298	0.00806947	0.00518414	3.6683e-05	0.00101273	0.000315743	0.000127374	0.00728126	2.96858e-05	0.0305349	0.000386314	0.000263757	0.00924111	0.000123116	0.0375461	0.0342169	0.227562	0.0346755	0.00255645	0.0233289	0.00353756	0.0469539	0.00151228	0.0984381
	0.0250159	0.0210025	0.0211964	0.0507057	0.0264966	0.0221857	0.0419195	0.0317874	0.00193108	0.00172332	0.000116531	0.00330405	0.002712	0.00209732	0.00258913	9.69503e-05	0.00251947	0.000110506	0.00032485	0.000277247	0.000538125	0.00120936	0.000335279	0.000813935	0.00072899	0.000627519	0.0161749	0.0133724	0.023714	0.0177845	0.00459538	0.000950221	0.00379296	0.000987421	0.000750728	0.0136959
	0.000290678	0.000229361	0.000307689	0.000523901	0.000923216	0.000567958	0.00179705	0.00982179	0.00200872	0.00247013	0.0059161	0.00183356	0.00103443	0.00497177	0.00449285	0.000808907	0.00286205	0.00113539	0.00513834	0.00180029	0.00173342	4.12641e-05	0.000648459	0.00715437	0.00121081	0.00415176	0.00732719	0.00764437	0.00509367	0.014601	0.0554921	0.0105069	0.0421671	0.0259167	0.0788773	0.0866224
	0.0203167	0.00763566	0.00799788	0.0087656	0.014629	0.0248404	0.0110307	0.00854986	0.0127668	0.0127674	0.0127764	0.0231577	0.0274998	0.0137096	0.0172967	7.45496e-05	3.2294e-06	0.000155243	0.000366328	2.57686e-05	1.09638e-05	8.18112e-05	0.00213242	2.43033e-06	0.000384905	0.000530131	0.00334494	0.00698179	0.000764414	0.00175704	0.0573732	0.0156936	0.0126629	0.0207426	0.0249182	0.00102256
	0.0720492	0.0126661	0.0142851	0.0501827	0.02044	0.0168052	0.0222922	0.0128731	0.0324711	0.0450737	0.0696213	0.0512965	0.0390474	0.0888576	0.0319482	0.00019502	0.00181426	0.000259091	1.18925e-08	0.000144583	1.68512e-05	0.0310822	0.0010109	0.00232028	0.00186176	0.00113467	0.0368492	0.0283194	0.0594184	0.0200087	0.0113474	0.00467602	0.00564767	0.00402571	0.00255439	0.011741
	0.0049567	0.0049631	0.00506081	0.00475329	0.00474971	0.00581622	0.00527586	0.0494935	0.000346648	0.000182478	0.000463435	0.000415321	0.000816355	0.000180813	0.00127427	3.33042e-05	0.000152694	0.000147747	0.00026472	0.00013135	0.00349167	0.000719394	0.000622036	0.00121864	0.000692605	0.00252288	2.15198e-09	2.6521e-05	0.000154564	0.000295938	0.000221725	0.000479495	8.40665e-08	0.00179329	0.00321645	0.000548524
	0.00321501	0.00387115	0.00332334	0.00945897	0.00317918	0.00331447	0.0123951	0.00295929	0.000167227	0.000205555	0.00297082	3.95288e-05	2.15956e-05	0.000199095	3.97222e-05	0.000791435	0.000788768	0.00100353	0.00113041	0.00315731	0.000975664	0.0116538	0.000410464	0.000573446	0.00157623	0.000529558	0.0125438	0.0132592	0.020902	0.0149914	0.000119843	0.00382634	4.52474e-05	0.0012543	0.000400174	0.0105614
	8.59413e-09	8.13832e-06	3.8487e-07	3.79165e-06	0.000190163	1.60894e-05	0.0120883	5.02417e-07	0.00775252	0.0047692	0.00797883	0.0293635	0.0157725	0.00920396	0.00448888	0.00296799	0.00355687	0.0237091	0.00460287	0.036514	0.00261321	0.000398507	0.00114712	0.00112343	0.000461218	2.43436e-05	0.0103117	0.00490632	0.0549005	0.00111754	0.0953822	0.0845716	0.0267915	0.0672869	0.0104047	0.060107
	0.00870254	0.0153229	0.00479432	0.00438519	0.00452795	0.00452	0.00459602	0.00553538	0.0146039	0.00810709	0.00929172	0.00821037	0.00891612	0.00854761	0.0592387	0.0144409	0.0141423	0.0146541	0.0144901	0.0140053	0.0663129	0.00101472	0.000994092	0.0010667	0.000894665	0.00661015	1.02113e-06	2.54384e-06	8.32274e-07	0.000567255	6.33158e-05	0.000111917	0.000653838	0.000200435	0.0060273	0.0202466
	0.00279468	0.014765	0.00272112	0.00267874	0.00287016	0.00761237	0.00290078	0.00875162	7.38901e-05	0.000291991	0.000353084	0.00037558	0.00344932	0.00047589	0.000621388	0.0229054	0.0226409	0.02356	0.0630088	0.0220963	0.0447287	0.000126063	0.000250266	0.00267403	0.00018816	0.000281643	8.61678e-05	8.24892e-05	8.57095e-05	0.000248537	0.000645169	0.000247121	0.000600859	0.0127092	0.0203052	0.00208823
	0.224791	0.0510632	0.0158247	0.140169	0.0278405	0.0523183	0.0168745	0.0890875	0.249494	0.0826648	0.348473	0.131484	0.296094	0.0882129	0.276103	0.0151079	0.0662128	0.0226479	0.0422775	0.0157221	0.0645534	0.0657235	5.67328e-05	0.0010796	1.11769e-05	3.83331e-05	0.0915221	0.137489	0.0564396	0.158522	0.00692122	0.00650907	0.0241691	0.0216176	0.080139	0.000346834
	0.00143776	0.00183989	0.000960045	0.00100791	0.00218473	0.000970381	0.000825823	0.00405824	0.0343884	0.00467481	0.00419874	0.0217212	0.00463629	0.00461689	0.00812737	0.024949	0.023275	0.0936812	0.022766	0.0226928	0.0352732	4.26307e-06	2.35161e-05	0.000137302	0.00019142	0.000338236	0.001888	0.00141494	0.00101567	0.00263941	0.0197086	0.019915	0.0338541	0.000472677	0.00127285	2.35005e-05
	0.00084543	0.000539172	0.000574922	0.00071355	0.000563948	0.000834876	0.000253	0.000492724	0.0063948	0.00459742	0.0037159	0.00557642	0.00801615	0.00584089	0.00482409	0.00158188	0.000904431	0.00148068	0.00116837	0.00238177	0.00117035	8.08566e-05	0.00020689	0.000940061	0.000315464	0.000306347	0.00430254	0.00464826	0.00474931	0.00416263	0.00300371	3.67751e-05	0.000892343	0.004004	0.00300355	0.00757514
	0.00777887	0.00495601	0.00503702	0.0204041	0.00494373	0.114394	0.00768324	0.0189155	0.00437297	0.00619701	0.0888958	0.004509	0.010549	0.0207329	0.0110452	0.000802085	8.28495e-06	0.000577612	1.53121e-05	0.00198417	0.000346175	0.0110126	0.000303817	0.102541	0.000491754	0.000750421	0.0292833	0.35045	0.0633391	0.0694124	0.258987	0.00119986	0.000653119	0.260163	0.215377	0.0191423
	0.00263988	0.00590391	0.00222929	0.00303661	0.00259256	0.00285528	0.00297082	0.00426884	0.0230044	0.00176333	0.000876662	0.00319204	0.00198413	0.00285706	0.00255314	0.0301485	0.0348999	0.0358713	0.0361237	0.0271238	0.0308155	3.68943e-05	0.000259756	0.000175726	0.000530976	0.000509183	0.00520341	0.00755689	0.00594443	0.00624632	0.00184323	0.00458907	0.00336829	0.00320282	0.00475541	0.00293697
	0.00562917	0.0172281	0.00564538	0.0061406	0.00901791	0.0139847	0.00796097	0.00936038	0.00164893	0.000115857	3.79582e-06	2.23654e-06	0.00137555	3.99413e-07	3.10184e-05	0.0125806	0.0124645	0.0181899	0.0280849	0.0149436	0.0555828	0.00050004	2.87456e-06	0.00015431	0.000199893	0.00110157	0.00167258	0.000327324	0.000378164	0.00733678	0.00582966	0.0107892	0.0403642	0.0143565	0.0599874	0.00228922
	0.000375624	0.0013763	0.000369709	0.00047784	0.000359472	0.000670858	0.000102598	0.00303105	4.23949e-05	0.000250668	7.65e-05	0.000428098	0.00146996	0.000127539	0.000691264	0.00927178	0.0198909	0.0091898	0.0161551	0.0146721	0.023142	0.000250423	0.000283024	0.00135461	0.000314952	0.000562605	0.00583634	0.00757107	0.00710316	0.0138945	0.00113049	0.00067625	4.39674e-05	0.00692362	0.00799353	0.00530637
	0.00212174	0.00125083	0.000986659	0.0032974	0.00490589	0.00103345	0.00125552	0.0116651	0.0234402	0.0112995	0.0102294	0.0293575	0.0104416	0.011534	0.0326949	0.00649331	0.0152344	0.0133046	0.00677285	0.00612423	0.0146319	0.0227371	0.0010717	1.71923e-05	1.4456e-06	5.35479e-06	0.114794	0.0323975	0.031949	0.105326	0.0246148	0.0199666	0.0651683	0.000598774	0.00462698	0.0128264
	0.0146478	0.0143598	0.014068	0.0159318	0.0346855	0.0144737	0.0173386	0.0534614	0.000359974	0.00053816	0.00120809	0.000393119	0.000525792	0.00071858	0.00636038	0.000138957	3.65392e-05	0.00110355	0.00011997	0.000140381	0.00128981	4.53154e-05	0.00011442	9.61387e-06	1.7584e-05	8.37322e-05	0.00118586	0.00110533	0.000739341	0.0170385	0.0103487	0.01021	0.093749	0.00035206	0.0119564	0.015678
	0.000249437	0.0003487	0.000238746	0.000220783	0.00051688	0.000334659	0.00117402	0.000137346	0.00105383	0.00180714	0.000788056	0.00151311	0.00241705	0.00378108	0.0013708	0.00172587	0.0018232	0.00310987	0.0019921	0.00256146	0.00122152	0.000812621	3.81968e-05	3.74428e-05	0.00015748	0.000181738	0.00215609	0.000848893	0.00333092	0.000961986	0.0041451	0.0037761	0.004871	0.00507512	0.00274514	0.00514412
	0.0153092	0.00642886	0.00491001	0.00490666	0.087013	0.0334439	0.0114552	0.00693101	0.0293978	0.018605	0.018878	0.161897	0.154684	0.034769	0.0190892	0.00401263	0.00362451	0.0106525	0.0141379	0.00546241	0.00374649	1.36674e-06	0.0170474	0.00716507	6.74119e-05	5.52905e-06	0.00857772	0.00214495	0.000499641	3.57578e-05	0.301974	0.111481	0.0813255	0.0646458	0.0398605	0.00874838
	0.003628	0.00990019	0.00149479	0.00243854	0.0014841	0.00368985	0.00316214	0.000605328	0.0318607	0.0130771	0.0292357	0.0130307	0.0253995	0.0204133	0.042663	0.0251145	0.0319406	0.0242434	0.0601186	0.0342272	0.0669437	0.00181505	6.30445e-05	0.000254877	0.000220794	0.000411072	0.00407149	0.00636279	0.00381402	0.0150291	0.000986549	0.00177457	0.000952809	0.0177073	0.0369681	0.00105449
	0.00041414	0.000102222	0.000231269	0.000233401	0.00104278	0.000277305	0.0041542	0.000925098	0.0777572	0.00887285	0.00799593	0.0178007	0.00959324	0.041188	0.0376136	0.0334824	0.035451	0.0687614	0.0437507	0.0933959	0.152533	0.00019763	0.000810925	3.83646e-05	0.000350561	0.000124496	0.00672602	0.00323721	0.0141232	0.00503578	0.024006	0.0173565	0.0509844	0.00644748	0.00734159	0.0337624
	0.00152404	0.00317006	0.00132625	0.00756643	0.00127323	0.00138196	0.00315259	0.00155615	0.00032399	0.0011333	0.00184065	0.00124613	0.00179582	0.00102976	0.00132009	0.0292917	0.159366	0.0286802	0.0315419	0.0400138	0.0280765	0.0109809	0.000197231	0.000355402	0.000139005	0.000170907	0.0256733	0.0269446	0.033444	0.0254242	1.20834e-09	0.00135566	7.33358e-05	0.000917683	0.000965656	0.00492099
	0.0467523	0.176104	0.0296915	0.0630637	0.0355649	0.0427626	0.0583405	0.0340314	0.00854559	0.00549395	0.0233606	0.00633375	0.0053906	0.00666756	0.00591476	0.0333447	0.0547287	0.03543	0.0424561	0.0667487	0.0355665	0.00197045	0.000133385	0.000339746	0.000240881	2.55533e-05	0.0109496	0.0103634	0.0282433	0.0105223	0.000991668	0.000272451	0.00224768	0.011035	0.00402796	0.0172865
	0.0150363	0.0378602	0.0148368	0.0171098	0.0361602	0.0144215	0.0188774	0.0156677	0.005085	0.000250668	4.59197e-05	0.000393487	0.000444104	0.000809429	0.000404894	0.0183296	0.0170882	0.0291518	0.0151474	0.0172532	0.0152187	4.38426e-06	0.00213923	0.000335227	0.000432496	0.00030032	0.00589294	0.0017339	0.00281734	0.00182246	0.0110484	0.0105363	0.0105142	6.17396e-05	1.21559e-05	0.00179699
	0.00872759	0.00429181	0.00476847	0.00776421	0.00416434	0.00391657	0.0173533	0.00372698	0.0102873	0.010456	0.0114099	0.0118221	0.010253	0.0383338	0.012055	8.61897e-05	0.00248462	0.000315588	0.000396509	0.0017239	0.00033821	0.000177103	0.00186341	0.00193151	0.00670005	0.00233117	0.00995761	0.00973922	0.037411	0.0105549	0.000826457	0.0127207	0.00102796	9.16323e-06	1.75995e-05	0.0133056
	0.00625141	0.00807217	0.00252621	0.00517374	0.00627042	0.00781266	0.0027806	0.00484661	0.0221974	0.0132951	0.0152847	0.0451194	0.029602	0.0196137	0.015753	0.0120559	0.0349692	0.0266464	0.0331672	0.021534	0.016322	0.00291629	0.000330026	0.000973673	2.06178e-06	3.27764e-05	0.0267538	0.0490192	0.0158214	0.0144076	0.028491	0.0216413	0.0207408	0.0412397	0.0254497	0.00809971
	0.0113596	0.0135007	0.011052	0.0431274	0.0162771	0.0137841	0.013552	0.0128416	0.000187448	0.00028864	0.0284282	0.000375944	0.000982275	0.00136921	0.000516775	0.00250687	0.00411597	0.00575051	0.00389471	0.00438611	0.00473905	0.0271465	0.000797032	0.000627938	0.000418046	0.000242434	0.0375814	0.035655	0.0334266	0.0352899	0.00423549	0.00397565	0.00700592	0.00439208	0.00286259	0.0102887
	0.00398571	0.00404586	0.0037634	0.00450097	0.0279344	0.0113871	0.00370434	0.00377033	0.00056376	0.000497973	0.00183721	7.03059e-05	3.78451e-05	0.000496758	0.000405207	0.000277421	0.000669553	0.00173722	0.00169516	0.000271152	0.000266871	0.000280936	0.00850769	0.00143611	6.0168e-06	9.29007e-06	0.00699819	0.00279287	0.00197153	0.00203625	0.24299	0.0669079	0.0612726	0.0139053	0.0141288	0.000172219
	9.22785e-06	2.9819e-05	8.43846e-06	6.20808e-06	3.36741e-05	5.02883e-05	1.8538e-05	1.18505e-05	0.000260442	0.000154917	0.000180696	0.000364226	0.00231465	0.000467198	0.000408331	0.000657515	0.00128832	0.001732	0.00289091	0.00100986	0.000995897	0.00048298	0.00148791	0.00399979	0.000831625	0.000804432	0.000915849	0.000317351	0.000615947	0.000539817	0.000830125	0.00212331	0.00209252	0.00853217	0.00837942	5.59593e-05
	0.00320168	0.00633383	0.00220426	0.00209669	0.00370862	0.00665177	0.00192495	0.00422352	0.00644299	0.00650854	0.00558347	0.00644257	0.0216966	0.0046276	0.00603009	0.0130323	0.0104594	0.0192728	0.0350404	0.0109331	0.0151288	0.000376878	0.000197622	1.43076e-07	0.000466181	0.000534525	2.89738e-06	0.000997516	7.92348e-05	3.64626e-06	0.00334146	0.00681271	0.00610109	0.0151568	0.0179341	0.000138734
	0.00022112	0.000169725	0.000165856	0.000249693	0.000249798	0.00032696	0.000633854	0.00125482	0.00217148	0.0020861	0.00128572	0.0027776	0.0020782	0.00190636	0.00369924	3.52902e-05	4.4815e-06	8.99241e-05	0.000120899	5.71254e-05	0.000187757	0.000133998	2.82677e-06	4.66763e-05	1.85647e-05	8.82642e-05	0.00193648	0.00447453	0.00161499	0.00266482	0.000631314	0.000737748	0.00269358	0.00794238	0.00716425	0.0108287
	0.00658424	0.00727121	0.00427426	0.00737577	0.0154775	0.00474388	0.00640067	0.00854129	0.014785	0.00477145	0.00337639	0.0295491	0.00475568	0.00732864	0.00642489	0.00968093	0.0122251	0.055964	0.00990914	0.0261309	0.0104314	0.000878437	0.000346885	4.00328e-05	8.42923e-05	0.00016513	0.0233771	0.00904689	0.0117899	0.0107583	0.0285031	0.0478278	0.0365112	0.00531251	0.00216097	0.0158317
	0.0191608	0.0137748	0.012126	0.0212621	0.0152324	0.0191394	0.0449173	0.0132256	0.00626267	0.0047232	0.00354749	0.0064261	0.0105024	0.00722677	0.00585311	0.0013183	0.000764161	0.00164919	0.00114856	0.00360966	0.000918775	0.000446484	6.98753e-05	0.00104418	0.000137954	0.000197261	0.00637385	0.00741423	0.00849184	0.00767496	0.00762881	0.000152896	0.00243311	0.0109924	0.00598419	0.014444
	0.00237526	0.000365408	0.000351638	0.000846787	0.00033695	0.000348786	0.000293756	0.00123216	0.0659234	0.0377234	0.315967	0.0335085	0.033277	0.0339559	0.160796	0.0135856	0.0362351	0.0131483	0.0118104	0.0118781	0.0809085	0.0141811	0.000114062	0.00014005	0.000161547	0.00121593	0.0299785	0.029616	0.0291658	0.136606	0.000489955	0.000444113	0.00339262	0.000121045	0.000127706	0.0243224
	0.000760687	0.00473813	0.347029	0.000160691	0.000130261	0.000302261	6.05009e-05	0.000176282	0.273142	1.43925	0.214716	0.0839025	0.14357	0.054202	0.0495579	47.408	0.548843	0.0663088	0.137629	0.0484901	0.0445925	4.00222	0.770764	1.57875	0.537404	0.483265	0.0826957	0.210693	0.0587715	0.0538482	0.003509	0.00447087	0.00487758	0.0209532	0.0182952	0.000937899
	tap-keeptr	tap-nback	tap-simon	tap-stroop	tap-semsw	tap-spatsw	tap-Dtvoice	tap-Dtverb	keeptr-nback	keeptr-Simon	keeptr-Stroop	keeptr-semsw	keeptr-spatsw	keeptr-Dtvoice	keeptr-Dtverb	nback-Simon	nback-Stroop	nback-semsw	nback-spatsw	nback-Dtvoice	nback-Dtmot	Simon-Stroop	Simon-semsw	Simon-spatsw	Simon-Dtverb	Simon-Dtmot	Stroop-semsw	Stroop-spatsw	Stroop-Dtverb	Stroop-Dtmot	semsw-spatsw	semsw-Dtverb	semsw-Dtmot	spatsw-Dtverb	semsw-Dtmot	Dtverb-Dtmot
Max n=60	0.224791	0.405289	0.347029	0.482767	0.172233	0.130986	0.167259	0.482328	0.273142	1.43925	0.348473	0.161897	0.296094	0.0888576	0.276103	47.408	0.548843	0.0936812	0.137629	0.0933959	0.152533	4.00222	0.770764	1.57875	0.537404	0.483265	0.114794	0.35045	0.227562	0.158522	0.301974	0.111481	0.093749	0.260163	0.215377	0.0984381
Max n=59	0.224791	0.405289	0.107922	0.482767	0.172233	0.130986	0.167259	0.482328	0.249494	0.0826648	0.348473	0.161897	0.296094	0.0888576	0.276103	0.0334824	0.159366	0.0936812	0.0865622	0.0933959	0.152533	0.0657235	0.0170474	0.102541	0.00924111	0.00661015	0.114794	0.35045	0.227562	0.158522	0.301974	0.111481	0.093749	0.260163	0.215377	0.0984381
OA n=46	tap-keeptr	tap-nback	tap-simon	tap-stroop	tap-semsw	tap-spatsw	tap-Dtvoice	tap-Dtmot	keeptr-nback	keeptr-Simon	keeptr-Stroop	keeptr-semsw	keeptr-spatsw	keeptr-Dtvoice	keeptr-Dtmot	nback-Simon	nback-Stroop	nback-semsw	nback-spatsw	nback-Dtvoice	nback-Dtmot	Simon-Stroop	Simon-semsw	Simon-spatsw	Simon-Dtverb	Simon-Dtmot	Stroop-semsw	Stroop-spatsw	Stroop-Dtverb	Stroop-Dtmot	semsw-spatsw	semsw-Dtverb	semsw-Dtmot	spatsw-Dtverb	semsw-Dtmot	Dtverb-Dtmot
	0.0058875	0.00897363	0.00832117	0.013899	0.0442391	0.0345496	0.0116742	0.00336323	0.00506501	0.00395336	0.0119319	0.0251312	0.0196716	0.00903106	0.00415351	0.00444686	0.0158549	0.0312828	0.02114	0.00881286	0.00178028	0.0128506	6.47018e-07	0.0186724	0.00860344	0.00281331	0.0396334	0.0201493	0.00839569	6.73904e-06	0.0281417	0.0312932	0.0094834	0.00911213	0.000687296	0.000161333
	0.0115555	0.000127793	0.0154211	0.0267846	0.108611	0.0404539	0.000737155	0.00466854	0.00200143	0.00221916	0.013712	0.0249972	0.0375341	5.02888e-06	0.00153343	0.00340474	0.00509262	0.0235933	0.0282819	5.47179e-06	0.00102826	0.0084223	0.000677656	0.0320323	7.74347e-06	0.00204146	0.0361746	0.030892	0.000130541	4.61712e-05	0.116171	0.000799079	0.00343146	0.00192702	0.000163191	0.00174987
	0.0144868	0.00390426	0.0074056	0.00261987	0.0033596	0.00111553	0.0109355	0.0178641	0.000491806	0.00507457	0.00024709	0.00157124	0.000733784	0.00928457	0.0105872	0.00546731	8.88569e-05	5.99949e-06	0.000543288	0.00654004	0.00757273	7.1909e-05	0.00633788	0.000646217	0.00941102	0.00870942	1.01613e-05	0.000515441	0.00641466	0.00755809	0.00062048	0.00648605	0.00652719	0.00632037	0.00628407	0.00352712
	0.00811637	0.00086119	0.00119483	0.0139402	0.000516087	0.00830594	7.59306e-05	0.0100815	0.000171564	0.00131992	0.0129869	0.000265331	0.0111216	0.000265539	0.00321306	0.0015533	0.00811978	0.000927711	0.0104128	0.00024065	0.00371205	0.0117451	0.0010195	0.0111047	0.000253255	0.00394892	0.00309549	0.0271021	0.00163911	0.000448029	0.00996054	0.000386374	0.00325082	3.35383e-07	0.0149353	0.00554524
	0.0129892	0.000265673	0.0208269	1.66376e-05	0.000889944	0.00224378	0.0233584	0.00802183	0.000451688	0.0538443	0.00309988	0.0114887	0.00543531	0.0491504	0.0192333	0.0197421	1.58193e-06	0.000417325	0.00304133	0.0234577	0.00726731	0.00256057	0.0200992	0.00986104	0.065605	0.0257579	0.000429412	0.00291634	0.0231541	0.00957833	0.00341272	0.0229671	0.00759916	0.0260786	0.00702642	0.000431547
	0.00925242	0.0101914	0.0479475	0.000195096	0.0251881	0.0216863	0.0583582	0.00133211	0.00557374	0.0398423	0.00114765	0.0212923	0.0255323	0.0414434	0.0013608	0.0278709	2.57185e-05	0.0248607	0.0227046	0.0385489	0.00210638	0.00294377	0.16458	0.0684568	0.0961043	0.00434446	0.019749	0.0194977	0.0293685	0.00103387	0.0366652	0.0713822	0.00275741	0.107365	0.000391774	0.0701416
	0.0894931	0.0106217	0.00220228	0.0165421	0.0188311	0.0010016	0.0220453	0.0208486	0.0300742	0.0128775	2.9011e-05	0.00868696	0.00125282	0.0342173	0.0355288	0.00114347	0.00680066	0.0254652	0.00126878	0.0118713	0.0253026	0.00473257	0.0125508	0.000441706	0.00694785	0.00947931	0.0167526	4.84262e-05	0.0123833	0.0285736	8.06625e-06	0.0115072	0.020921	0.00785142	0.0118614	0.00685481
	0.00599477	0.0158538	0.0191793	0.0141035	0.00092303	0.00415865	0.00630236	0.00425903	0.0198232	0.0209388	0.00923866	0.000211889	0.00702399	0.00863356	0.00573731	0.034045	0.0228467	0.00459532	0.0161935	0.0153451	0.00260521	0.0134762	0.0183804	0.011804	0.0159502	0.00689963	0.00137908	0.00496789	0.00752104	0.000400455	0.00487447	0.00781513	0.00406285	0.00672386	0.00241132	0.000764668
	0.00200549	0.0850343	0.0113066	0.0293	0.000441863	0.000816743	0.0248123	7.93926e-07	0.0385348	0.0109334	0.0167597	0.00434317	0.00335572	0.0112019	2.92193e-05	0.061949	0.0536889	0.005728	0.00760954	0.0492332	0.0075969	0.0129098	0.00733407	0.00435074	0.0179503	0.00011909	0.00151923	0.00195895	0.0285237	0.00672466	0.00252235	0.0104533	1.46632e-06	0.0151405	0.00040643	0.00618439
	7.04659e-05	0.00476746	7.39984e-05	0.0023553	0.000333902	0.0136325	5.18856e-06	0.0118707	0.00461061	9.46836e-05	0.00291454	0.000278972	0.0122643	3.28823e-06	0.0118759	1.49467e-07	0.00324171	0.000388042	0.0161404	8.56793e-06	0.0134171	0.00229621	0.000328957	0.0124069	3.01169e-06	0.0118763	0.000769441	0.019116	4.75362e-05	0.0117016	0.0122755	1.48088e-07	0.0121398	0.000840642	0.047056	0.0157492
	0.0018744	0.00768983	7.70251e-05	0.00223626	0.0158963	0.036153	9.99941e-07	0.0250406	0.00095985	0.000425098	3.89145e-08	0.0125953	0.00455082	0.000283136	0.010095	0.000807642	4.85173e-05	0.0124684	0.0050421	0.000285835	0.00992774	1.16343e-06	0.00149618	0.00473127	0.000278464	0.0108654	0.0117702	0.00479347	0.000247306	0.0135826	0.0167598	0.00190089	0.0202987	0.00105238	0.0102862	0.0162343
	0.00920985	0.00314366	0.000592527	0.000796636	0.0153199	0.0117374	0.00656859	0.000717486	0.00728303	1.13486e-05	6.13407e-05	0.00669947	0.00878764	0.010822	0.000499313	0.000617406	0.00161598	0.0110568	0.00620886	0.00828334	0.000138799	0.00101799	0.00158596	0.00524658	0.00624853	0.000580983	0.00882064	0.00489248	0.00800989	0.00214359	0.00581257	0.00849735	0.000743047	0.0124306	0.0030155	0.000613757
	0.00580471	0.0642814	0.0740651	0.000128916	0.000126391	0.0179256	0.000518977	0.00114544	0.0205553	0.00782969	0.00166736	0.00320616	0.000390987	0.00128925	0.000278094	0.0311739	0.00355527	0.0123308	0.00289006	0.00415007	0.00782673	0.000320456	0.0189593	0.00093563	0.00217546	0.000257475	0.0043886	0.000852429	0.00185386	1.06717e-05	0.00010968	0.00240885	0.000334899	0.00110044	0.000603351	0.00192029
	0.00797453	0.0030334	0.275863	0.00134641	0.184463	0.0326089	0.0278281	0.0053725	0.000229777	0.217144	0.000786972	0.199497	0.00831727	0.0141334	0.00461733	0.143364	0.00193668	0.0983786	0.00639404	0.0100793	0.00249809	0.437171	1.03029	0.233474	0.275416	0.148574	0.120104	0.00570197	0.0102547	0.00148859	0.290459	0.0599839	0.0268834	0.0122942	0.00158877	5.2142e-06
	0.0152058	0.00628998	0.0454407	0.000208052	0.0301775	0.00703327	0.209924	0.0690649	0.00800338	0.0272044	4.31046e-05	1.93541e-06	0.00138667	0.0759698	0.0178857	0.0195446	0.00114059	0.00091206	0.00180584	0.0789657	0.0157272	0.00783748	0.0237729	0.00143268	0.132131	0.0296548	0.000600983	0.00142479	0.0601981	0.022541	0.00132249	0.0556843	0.0141653	0.0562869	0.01361	1.11755e-05
	0.000343181	0.0515744	0.0373966	0.00207505	0.006725	0.0938402	0.0082457	0.000144884	0.012977	0.0098136	0.000140524	0.0101359	0.0505513	0.00159732	0.000125885	0.0168956	9.62703e-05	0.0140849	0.103638	0.00372255	0.000561158	0.00154666	0.0373217	0.100868	0.00289415	2.14952e-05	0.00674255	0.0508828	0.0016546	0.000184012	0.0725811	0.00147491	8.33939e-05	0.0377506	0.0363801	0.000165058
	0.00267214	0.0324534	0.00587277	0.000284983	0.0337158	0.00260143	0.0438968	0.00659447	0.020283	0.00407641	0.00187063	0.0277354	0.000256763	0.0364207	0.0052461	0.00354166	0.00165751	0.0470239	0.00159605	0.0874667	0.0257611	0.00028435	3.05455e-05	0.000173747	0.0405475	0.00591746	0.0162982	7.51557e-05	0.03676	0.0081677	0.000243323	0.0716285	0.00981716	0.0342447	0.00524774	0.00410159
	0.00182629	0.0199802	0.005891	0.253697	0.00024851	0.0305037	0.0359166	0.310031	0.00897723	0.00181884	0.186768	0.000944434	0.0104111	0.0204224	0.213464	0.00227234	0.283356	0.000101515	0.0195118	0.0330431	0.320468	0.188927	0.00321946	0.0107678	0.0214954	0.220477	0.129934	0.00145328	0.16216	2.54611	0.0101396	0.0180328	0.186089	0.0278966	0.338613	0.50263
	0.000320496	0.00422896	4.69137e-05	0.00102387	0.00528272	0.0111062	0.0101617	0.0144045	0.0028034	6.60542e-06	0.00104236	0.00291922	0.0116674	0.0100692	0.0127695	3.93388e-05	0.00159977	0.0042734	0.0132631	0.0122771	0.0205429	0.00135926	0.000881232	0.0112123	0.00973902	0.0126453	0.00303879	0.0154231	0.0126711	0.0240249	0.0183116	0.0112279	0.0159438	0.0146776	0.0158289	0.0102162
	0.0098067	6.96215e-05	0.0117606	0.00259239	0.0103285	8.63096e-05	0.0260133	8.29655e-08	0.000199023	0.0144276	0.0133751	0.00899773	4.36146e-05	0.0357592	5.79941e-05	0.0110487	0.00298614	0.0106841	6.83259e-05	0.0205921	1.69065e-05	0.0132966	0.00929197	9.07217e-06	0.0432191	0.000111752	0.0153789	0.000499126	0.0233416	0.00099825	0.000306446	0.0348621	1.49243e-05	0.0210831	6.43511e-06	0.0215831
	0.000330249	0.308663	8.85786e-06	0.000889655	0.00018587	0.00674371	0.060313	0.00681003	0.104487	0.000821087	4.77362e-05	0.00225248	0.000231109	0.0120935	0.00234432	0.00373224	0.00459425	0.0319266	0.0235045	0.178182	0.227775	0.000358444	0.000114992	0.000189391	0.0123976	0.00241237	0.00134318	0.00032252	0.0117267	0.00210833	7.49416e-05	0.0122268	0.0022647	0.0127374	0.00277735	0.000230931
	0.00811724	0.00819524	0.0202094	0.0141821	0.00226913	0.00043467	0.000349737	0.000866303	0.0130398	0.0287285	0.014523	0.000309618	0.000510876	0.000719737	0.00220942	0.0312654	0.0231023	0.00488599	0.000121809	0.000790168	0.000153264	0.0220149	0.0219412	0.00143548	0.0010539	0.00122488	0.00274468	0.00408288	3.74729e-06	0.00176424	0.000741691	0.000832893	0.00114928	0.000523501	0.00121088	0.000494537
	4.07292e-05	0.00239572	0.0846756	0.00195887	0.000260791	0.000295875	0.00986668	1.89636e-05	0.0014739	0.0733784	0.0015716	0.000919433	0.000778589	0.00956901	2.86378e-05	0.0798061	0.00142988	0.000596673	0.000704246	0.0108071	1.73091e-05	0.0976788	0.100092	0.0166608	0.104376	0.00160156	0.000432935	0.000457197	0.00967381	0.000632977	0.00058462	0.0107857	1.68115e-05	0.00955794	0.000177936	0.00778493
	0.00287027	0.0025965	2.83384e-05	0.013157	0.00328623	0.174095	0.00275406	0.00158124	0.00320215	3.29286e-05	0.0201852	0.00286263	0.127807	0.00331775	0.00165901	1.79255e-05	0.0156053	0.00540034	0.134966	0.00365781	0.000666095	0.0127567	0.00101532	0.107294	0.0027865	0.00116144	0.0133896	0.212315	0.0113662	0.0205841	0.165001	0.00510906	0.00181853	0.197028	0.297526	9.19158e-05
	0.0269282	0.00125981	0.00657355	0.00133623	0.0010689	0.00017925	0.000807173	0.000116943	0.000390165	0.0370535	0.016534	0.00929102	0.000515677	0.0032262	0.00138559	0.00680338	0.000467418	0.000170346	6.41394e-05	0.00103453	4.12592e-05	2.02194e-05	0.00868231	5.10963e-05	0.00152985	0.000383386	0.000236337	2.24472e-05	0.000859586	0.000546969	0.000140848	0.000946522	0.000118787	0.000950293	0.000184335	0.00104828
	0.00156778	0.0100967	0.011985	0.000209384	0.00269752	4.43575e-05	0.00375156	0.000214196	0.0110575	0.012325	2.14035e-06	0.00201738	6.67774e-07	0.00376983	0.000166952	0.0191614	0.000180305	0.00660709	0.000117041	0.00646393	0.00288882	0.000434797	0.0116517	5.53741e-05	0.007623	0.00104919	0.00285126	5.97143e-06	0.00366445	0.000508096	0.000133721	0.00341352	0.000218115	0.00340205	0.000235903	0.000379409
	0.07704	0.000140385	0.0022724	0.0756034	0.0374938	0.0268126	0.00595412	0.0342678	0.00144477	0.000356009	0.00555257	0.0201164	0.0382777	0.00734632	0.0155989	1.52269e-05	0.00740018	0.0195887	0.0208068	0.00371771	0.00560706	0.00691293	0.00865913	0.0182358	0.00335981	0.00586984	0.0252151	0.0237805	0.00337483	0.00311297	0.0353198	0.0154384	0.0184414	0.00399076	0.00487273	0.00400103
	0.113697	0.0100135	0.000250939	0.00015816	0.0356415	0.00589101	0.00703866	0.00206813	0.0828755	0.0197626	0.0220463	1.74906e-05	0.000496165	0.039829	0.00132397	8.15065e-05	0.0014114	0.0161811	8.18311e-05	0.00901641	0.000193525	0.000828122	0.0053708	0.000183687	0.00500331	0.000864258	0.00983842	5.80526e-05	0.00621994	0.00244815	5.37008e-05	0.00697402	0.00138226	0.00552763	0.00121799	8.27368e-05
	0.00240897	0.159563	0.00365431	0.00126303	0.0302803	0.0408739	0.00190106	0.00858609	0.132471	0.00107474	0.000980903	0.0137905	0.0189706	0.000785539	0.00592498	0.116014	0.0387358	0.205898	0.194897	0.00939282	4.29602e-06	0.00129465	0.000480501	0.0179852	0.000725463	0.00659442	0.0145833	0.0170967	0.000425947	0.012875	0.0274217	0.00374234	0.0116	8.85696e-05	0.0341056	0.0107635
	0.587345	0.000354844	0.122101	0.462625	0.124047	0.001871	0.000464485	1.00801e-05	0.096958	0.0961708	1.27978	0.0567997	0.197404	0.00424405	0.0209905	0.0219603	0.134396	0.0126441	0.00899147	0.00024255	0.000259572	0.271326	0.0183544	0.0220225	0.000641607	3.45911e-05	0.0727477	0.521449	0.0950259	0.574528	0.0231966	4.9266e-06	0.000137987	1.0868e-06	0.00142297	0.000193645
	0.00584296	0.0131149	0.0114333	0.00227709	0.043513	0.00732833	1.65669e-05	0.00147743	0.0167091	0.0122938	0.000291525	0.0701193	0.0110394	0.00012813	0.00221053	0.0183202	0.00252665	0.0643277	0.0214858	0.000242825	0.000226158	0.000305065	0.165872	0.0147198	0.000139861	0.00159785	0.0356127	0.00775307	1.47853e-05	0.000463086	0.0645878	0.000524347	0.0035433	3.90331e-05	0.000185111	0.00119288
	0.00382501	0.0059319	0.0167363	0.031934	0.000843691	0.0191475	0.000977451	0.00142307	0.00617686	0.0133534	0.0162818	0.00085063	0.0196981	0.0014079	0.00118316	0.0167021	0.0237738	0.00314568	0.0284645	0.00190089	0.00023151	0.023895	0.0127687	0.0353938	0.00250328	0.00102477	0.00185063	0.0281626	0.000509224	0.00302001	0.0180751	0.0018551	0.001042	0.000551591	0.000163254	0.000178608
	0.0117481	0.0257309	0.00234537	0.0013021	0.00983396	1.38115e-06	0.00201459	0.000594156	0.0425711	0.0108462	6.11832e-05	0.00433488	0.000359918	0.00458114	0.00212712	0.0155868	0.00451244	0.0265402	5.91901e-07	0.0066579	0.000245475	0.00333109	0.0161765	8.39234e-05	0.00262311	0.000929441	0.00751425	0.000458222	0.00330154	4.81332e-05	0.00125457	0.00230653	0.00123096	0.0020793	0.000794603	0.00370991
	0.00148519	0.0140789	0.0018358	0.00545603	0.00710779	0.00132001	0.00545709	0.00312507	0.0104054	0.003226	0.00627213	0.00296122	0.000229858	0.00599287	0.00339186	0.006522	0.00691327	0.00832249	0.000981196	0.0100375	0.00187634	0.00290786	0.00886976	0.000354711	0.00623094	0.00360097	0.00657411	0.00112333	0.00542899	0.0106268	1.68126e-05	0.00594569	0.00398392	0.0058869	0.00250971	0.0161305
	0.00785662	0.00965118	0.0132234	5.6782e-05	0.00388718	0.0023653	1.78793e-05	0.00941995	0.0136908	0.0162791	0.000673595	0.000754902	0.00256246	1.03526e-05	0.0187685	0.0184909	0.000139489	0.00638911	0.0041074	1.8573e-05	0.011224	0.000520272	0.0119647	0.002717	2.68483e-06	0.0178612	0.00303852	0.00151557	4.64322e-07	0.0108611	0.00117915	0.000104481	0.0125368	1.86218e-05	0.00909094	0.012224
	0.0118547	0.00349002	0.00262	0.0684137	0.010739	0.0102462	0.0114011	0.000195997	0.00502879	0.00170203	0.198882	0.00637804	0.0159203	0.0229837	0.00103379	0.00218549	0.0815703	0.0118767	0.0109161	0.0136324	6.27472e-06	0.0880954	0.000101373	0.00896765	0.0126864	0.000149595	0.147305	0.198942	0.190731	0.199065	0.00963744	0.0247262	0.000552311	0.0142451	0.000196614	0.00401226
	0.460701	0.0473824	0.112066	0.0630762	0.228182	0.00518557	0.0771342	0.0152638	0.0812886	0.203354	0.0039069	0.290241	0.105679	0.292637	0.0197708	0.0469724	0.00854501	0.0891298	0.0114518	0.0296869	0.00298881	0.00694588	0.0488232	0.0339764	0.0942033	0.0220179	0.09969	0.0103171	0.0301193	0.0188376	0.0223951	0.306865	0.0247302	0.0347894	0.0152217	0.0807365
	0.00453236	8.39518e-08	0.00466474	0.0100996	0.00873703	0.000642779	0.000152391	0.004222	9.36028e-05	0.00384559	0.0100417	0.00526193	0.00147983	0.000129385	0.00684448	0.00414002	0.0101504	0.00687579	0.00095635	8.76645e-05	0.00444451	0.0109352	0.00153305	0.0015607	0.000105339	0.00502439	0.00999522	0.00605406	0.000106203	0.000742455	0.00369012	0.000628715	0.00747435	0.000224528	0.00619438	0.00477993
	0.00140895	0.0157176	0.00856941	0.00677877	0.00986308	0.0116849	0.00397108	0.00187327	0.018212	0.0116739	0.00930033	0.018412	0.0133395	0.00463198	0.00171122	0.0155287	0.0132712	0.0277256	0.0352361	0.0108821	0.000525233	0.00541499	0.00592174	0.0196844	0.0073029	0.00232604	0.0126545	0.0132572	0.00421093	9.47163e-05	0.0162619	0.011578	0.00395251	0.00489439	0.000319864	0.000147498
	0.0108713	0.000675652	0.00403063	0.00580367	0.0156826	0.00449421	0.0135165	0.000695314	0.00159037	0.0031844	0.0136638	0.0121756	0.000157591	0.0127219	0.000665776	0.00336784	0.00574329	0.0144075	4.31547e-05	0.0100552	8.71816e-05	0.00989632	0.00028915	0.000182061	0.011615	0.000225258	0.0221065	8.07306e-05	0.0170541	0.00473561	0.00208055	0.0262691	0.000928259	0.00937771	0.000401975	0.0024432
	4.28827e-05	0.00276661	0.00232822	0.000120397	0.00533757	3.27917e-05	0.0896469	0.00445036	0.00314168	0.00278392	0.000199699	0.00761989	3.8348e-05	0.078632	0.0039541	0.00246958	0.000362912	0.00778307	0.000133396	0.101027	0.00353251	0.000970512	0.000573576	1.6531e-05	0.0976013	0.00447888	0.00629524	9.98996e-05	0.0807302	0.00653236	0.000108475	0.116043	0.00671062	0.0809115	0.00410135	0.660393
	0.00912269	0.00975213	0.0230017	0.0127469	0.00666917	0.0654213	0.00990151	0.00799893	0.0113469	0.02221	0.0255255	0.00902282	0.0394928	0.00682582	0.00669372	0.0260018	0.019337	0.00271203	0.0439405	0.00821593	0.0162927	0.0136348	0.0113844	0.0527684	0.00957859	0.00913685	0.00164251	0.041016	0.00547061	0.0015464	0.028515	0.00626017	0.00625291	0.00703794	0.00306641	0.00273207
	0.0218366	0.000135067	0.000282205	0.0165582	0.0109899	0.0296621	0.106752	0.250352	0.0023206	0.00104652	0.0529808	0.0769345	0.0684343	0.204562	0.438592	5.03493e-05	0.00905626	0.0110337	0.0267789	0.0811068	0.184998	0.00935845	0.00590078	0.0250472	0.0774539	0.173234	0.0152854	0.0367029	0.132367	0.32913	0.0406818	0.174153	0.356876	0.24029	0.544955	1.15363
	0.000330564	0.00396597	0.00165765	0.00156764	0.00791199	0.0501195	0.0135706	8.26018e-05	0.00432424	0.00232528	0.00172627	0.0115686	0.038062	0.00650778	1.87017e-05	0.0017481	0.00290548	0.0113281	0.0538378	0.00862799	0.000104206	0.00368096	4.82282e-05	0.0423428	0.00750046	9.33569e-06	0.0107211	0.0511361	0.00634757	0.00107677	0.0560522	0.00851102	0.000123863	0.0624773	0.0123265	0.00461057
	0.015207	0.0558714	0.00129249	1.91842e-06	0.0360864	0.000194305	0.0103702	0.0058736	0.0290933	0.000149192	0.000173059	0.0761356	0.00188107	0.00498947	0.00622946	0.000231388	0.000836821	0.0609978	0.00120457	0.00827154	0.00164317	0.000318811	0.0225663	0.000959198	0.00280343	0.00276986	0.0248314	0.00132433	0.0026328	0.00255985	1.71531e-05	0.00424095	0.00789938	0.00371542	0.00443042	0.00115561
	0.000190989	0.0269805	0.00233724	0.00404703	0.0447325	0.0657547	0.0162391	0.00256819	0.000215811	0.00315825	0.000166579	4.67986e-05	0.0296488	0.000307126	0.000602132	0.00288028	0.000328247	0.000216979	0.0289096	0.000307924	0.000400707	0.001146	0.00406004	0.0346901	0.000394241	0.000847841	0.000143724	0.0325252	0.000214445	0.000268084	0.0310309	0.000367919	0.000547684	0.00798555	0.0212469	0.000270935
OA n=46	tap-keeptr	tap-nback	tap-simon	tap-stroop	tap-semsw	tap-spatsw	tap-Dtvoice	tap-Dtmot	keeptr-nback	keeptr-Simon	keeptr-Stroop	keeptr-semsw	keeptr-spatsw	keeptr-Dtvoice	keeptr-Dtmot	nback-Simon	nback-Stroop	nback-semsw	nback-spatsw	nback-Dtvoice	nback-Dtmot	Simon-Stroop	Simon-semsw	Simon-spatsw	Simon-Dtverb	Simon-Dtmot	Stroop-semsw	Stroop-spatsw	Stroop-Dtverb	Stroop-Dtmot	semsw-spatsw	semsw-Dtverb	semsw-Dtmot	spatsw-Dtverb	semsw-Dtmot	Dtverb-Dtmot
Max (n=46)	0.587345	0.308663	0.275863	0.462625	0.228182	0.174095	0.209924	0.310031	0.132471	0.217144	1.27978	0.290241	0.197404	0.292637	0.438592	0.143364	0.283356	0.205898	0.194897	0.178182	0.320468	0.437171	1.03029	0.233474	0.275416	0.220477	0.147305	0.521449	0.190731	2.54611	0.290459	0.306865	0.356876	0.24029	0.544955	1.15363
	0.104484	0.0699045

## Sheet: exclusion of rnd. perf. & Cook
Data are q-scores taken from tabs "orig.- q except dual-task" and "orig.- q dual-task"							Final data set for analysis is in column BA - BU
	YA & OA									YA n=63								red = rnd. Responses		OA n=61								red = rnd. Responses			YA n=60								rot: Cook's D >1		OA n=46								rot: Cook's D >1
	keep-track	n-back	Simon	Stroop	sem switch	spat switch	voice & track	motor & track		keep-track	n-back	Simon	Stroop	sem switch	spat switch	voice & track	motor & track	taping		keep-track	n-back	Simon	Stroop	sem switch	spat switch	voice & track	motor & track	tapping			keep-track	n-back	Simon	Stroop	sem switch	spat switch	voice & track	motor & track	tapping		keep-track	n-back	Simon	Stroop	sem switch	spat switch	voice & track	motor & track	tapping
1	0.983779	0.849323	0.863195	0.823966	0.904274	0.899949	1.2268	0.937917		0.983779	0.849323	0.863195	0.823966	0.904274	0.899949	1.2268	0.937917	11.7		1.02336	1.45755	3.5868	2.03482	1.03653		1.15463	1.21357	14.13			0.983779	0.849323	0.863195	0.823966	0.904274	0.899949	1.2268	0.937917	11.7		0.983779	1.02102	0.98686	0.755544	0.772869	0.845427	0.902285	0.96382	9.9
1	0.88149	0.795156	0.860416	0.9153	1.05804	0.962764	0.926916	0.936754		0.88149	0.795156	0.860416	0.9153	1.05804	0.962764	0.926916	0.936754	8.14		0.983779	1.02102	0.98686	0.755544	0.772869	0.845427	0.902285	0.96382	9.9			0.88149	0.795156	0.860416	0.9153	1.05804	0.962764	0.926916	0.936754	8.14		1.21967	1.08965	1.24218	0.912526	1.32469	0.774243	1.07315	0.999599	14.4
1	0.913138	0.774261	0.821125	0.679174	1.05573	1.09936	0.976874	1.07996		0.913138	0.774261	0.821125	0.679174	1.05573	1.09936	0.976874	1.07996	11.1		1.21967	1.08965	1.24218	0.912526	1.32469	0.774243	1.07315	0.999599	14.4			0.913138	0.774261	0.821125	0.679174	1.05573	1.09936	0.976874	1.07996	11.1		0.983779	1.19592	0.97168	1.14921	1.05317	1.01773	0.899842	0.867495	14.1
1	1.11292	0.845752	0.908431	0.82439	0.792655	0.877479	0.951076	0.935426		1.11292	0.845752	0.908431	0.82439	0.792655	0.877479	0.951076	0.935426	10.2		0.983779	1.19592	0.97168	1.14921	1.05317	1.01773	0.899842	0.867495	14.1			1.11292	0.845752	0.908431	0.82439	0.792655	0.877479	0.951076	0.935426	10.2		1.16385	1.19559	1.21869	0.830234	1.10498	1.24401	1.11114	0.943322	8.04
1	0.851962	0.949872	0.847265	0.743787	0.762007	0.807574	0.868037	0.925512		0.851962	0.949872	0.847265	0.743787	0.762007	0.807574	0.868037	0.925512	6.2		1.16385	1.19559	1.21869	0.830234	1.10498	1.24401	1.11114	0.943322	8.04			0.851962	0.949872	0.847265	0.743787	0.762007	0.807574	0.868037	0.925512	6.2		0.913138	1.11668	1.42634	1.18946	1.08813	0.966046	0.7454	0.851677	12
1	0.824348	0.78033	0.840837	0.942392	1.05498	0.962859	0.86386	0.990639		0.824348	0.78033	0.840837	0.942392	1.05498	0.962859	0.86386	0.990639	9.13		0.913138	1.11668	1.42634	1.18946	1.08813	0.966046	0.7454	0.851677	12			0.824348	0.78033	0.840837	0.942392	1.05498	0.962859	0.86386	0.990639	9.13		0.983779	1.29426	1.46347	1.20642	0.790704	0.815687	1.45316	1.03287	13.3
1	0.913138	0.791926	0.999725	0.967613	1.30172	0.8904	0.906177	0.845983		0.913138	0.791926	0.999725	0.967613	1.30172	0.8904	0.906177	0.845983	9.9		0.983779	1.29426	1.46347	1.20642	0.790704	0.815687	1.45316	1.03287	13.3			0.913138	0.791926	0.999725	0.967613	1.30172	0.8904	0.906177	0.845983	9.9		1.42462	1.36158	1.09711	1.43797	1.2683	1.09857	0.89428	0.818227	8.97
1	1.21967	0.914731	0.754142	1.01291	0.826501	0.863043	1.06614	0.9154		1.21967	0.914731	0.754142	1.01291	0.826501	0.863043	1.06614	0.9154	11.47		1.21967		1.03219	1.00674	1.16062	1.44746	0.790323	0.92892	13.3			1.21967	0.914731	0.754142	1.01291	0.826501	0.863043	1.06614	0.9154	11.47		0.983779	0.890563	0.838279	0.796864	0.976512	0.93137	0.906187	0.935516	12.44
1	1.02336	1.08766	0.799259	0.791411	1.28765	1.15778	0.854348	0.90379		1.02336	1.08766	0.799259	0.791411	1.28765	1.15778	0.854348	0.90379	7.8		1.42462	1.36158	1.09711	1.43797	1.2683	1.09857	0.89428	0.818227	8.97			1.02336	1.08766	0.799259	0.791411	1.28765	1.15778	0.854348	0.90379	7.8		1.16385	1.58178	0.930871	0.775298	0.974189	0.964143	1.29698	1.11833	13.53
1	0.947143	1.0449	0.802129	0.872257	0.815533	0.692706	0.882414	0.923142		0.947143	1.0449	0.802129	0.872257	0.815533	0.692706	0.882414	0.923142	12.69		0.983779	0.890563	0.838279	0.796864	0.976512	0.93137	0.906187	0.935516	12.44			0.947143	1.0449	0.802129	0.872257	0.815533	0.692706	0.882414	0.923142	12.69		1.11292	1.0119	1.11105	0.992605	1.08415	1.26389	1.07339	0.782665	11.34
1	0.824348	1.0241	0.799259	0.950751	0.746377	0.941795		0.92612		0.824348	1.0241	0.799259	0.950751	0.746377	0.941795		0.92612	11.71		1.34905		1.15768	1.2921	0.915444	1.16364	0.938735	1.33523	11.87			0.983779	1.00675	0.789916	0.882278	0.901099	1.01694	1.02454	0.959798	9.97		1.06627	1.22911	1.07675	1.16055	0.847326	1.18219	1.04084	1.41217	14.13
1	0.983779	1.00675	0.789916	0.882278	0.901099	1.01694	1.02454	0.959798		0.983779	1.00675	0.789916	0.882278	0.901099	1.01694	1.02454	0.959798	9.97		1.16385	1.58178	0.930871	0.775298	0.974189	0.964143	1.29698	1.11833	13.53			0.88149	0.668979	0.992923	1.15851	0.83038	0.95382	0.906541	0.774714	17.84		0.947143	1.2956	1.0977	1.05011	0.876164	0.929545	1.25049	1.18022	10.3
1	0.88149	0.668979	0.992923	1.15851	0.83038	0.95382	0.906541	0.774714		0.88149	0.668979	0.992923	1.15851	0.83038	0.95382	0.906541	0.774714	17.84		1.11292	1.0119	1.11105	0.992605	1.08415	1.26389	1.07339	0.782665	11.34			0.824348	0.758155	0.867778	0.746167	0.726298	0.809998	0.934222	0.959563	13.28		1.06627	0.843615	1.31053	1.31309	0.940137	1.02546	0.999307	1.16443	15.84
1	0.824348	0.758155	0.867778	0.746167	0.726298	0.809998	0.934222	0.959563		0.824348	0.758155	0.867778	0.746167	0.726298	0.809998	0.934222	0.959563	13.28		1.06627	1.22911	1.07675	1.16055	0.847326	1.18219	1.04084	1.41217	14.13			0.824348	1.01511	0.766741	0.88194	0.959327	0.880641	0.923082	0.811581	9.4		0.983779	1.12597	1.94717	1.01131	1.62887	0.920119	0.858282	0.955043	9.1
1	0.824348	1.01511	0.766741	0.88194	0.959327	0.880641	0.923082	0.811581		0.824348	1.01511	0.766741	0.88194	0.959327	0.880641	0.923082	0.811581	9.4		0.947143	1.2956	1.0977	1.05011	0.876164	0.929545	1.25049	1.18022	10.3			1.11292	1.00088	0.800898	0.827805	1.02932	1.11179	1.01827	0.842809	11.43		0.983779	1.322	1.40052	1.079	0.999069	1.11567	1.58608	1.46036	7.4
1	1.11292	1.00088	0.800898	0.827805	1.02932	1.11179	1.01827	0.842809		1.11292	1.00088	0.800898	0.827805	1.02932	1.11179	1.01827	0.842809	11.43		1.06627	0.843615	1.31053	1.31309	0.940137	1.02546	0.999307	1.16443	15.84			0.88149	0.833939	0.903906	1.07405	1.01552	0.909782	1.04949	1.00089	8.9		1.06627	0.908738	0.908671	1.20536	1.20268	1.46494	0.990468	1.08195	8.68
1	0.88149	0.833939	0.903906	1.07405	1.01552	0.909782	1.04949	1.00089		0.88149	0.833939	0.903906	1.07405	1.01552	0.909782	1.04949	1.00089	8.9		0.983779	1.12597	1.94717	1.01131	1.62887	0.920119	0.858282	0.955043	9.1			0.851962	0.755372	0.709184	0.765328	0.958211	1.065	1.01777	0.919104	15.6		1.16385	0.86777	1.01405	1.08086	0.814045	1.03592	1.4734	1.30725	9.88
1	0.851962	0.755372	0.709184	0.765328	0.958211	1.065	1.01777	0.919104		0.851962	0.755372	0.709184	0.765328	0.958211	1.065	1.01777	0.919104	15.6		1.60435	1.94943	0.899511	0.979195	0.956878	1.13944	1.13429		11.59			1.06627	0.933375	0.716647	0.769107	1.24464	1.17672	1.16083	0.993486	14.28		1.16385	1.36771	1.2316	2.76594	1.03016	1.23815	1.37392	2.40539	13.22
1	1.06627	0.933375	0.716647	0.769107	1.24464	1.17672	1.16083	0.993486		1.06627	0.933375	0.716647	0.769107	1.24464	1.17672	1.16083	0.993486	14.28		1.16385		1.06564	1.11817	1.10679	1.54078	1.00587	1.1229	10.9			0.947143	0.75281	0.959126	0.768385	0.89351	0.915031	1.20273	1.03344	8.78		1.06627	1.04354	1.12644	1.04126	0.944465	1.25505	1.29591	1.44921	10.62
1	0.947143	0.75281	0.959126	0.768385	0.89351	0.915031	1.20273	1.03344		0.947143	0.75281	0.959126	0.768385	0.89351	0.915031	1.20273	1.03344	8.78		0.983779	1.322	1.40052	1.079	0.999069	1.11567	1.58608	1.46036	7.4			0.88149	0.817255	0.800393	0.806279	0.864198	1.04893	0.899589	0.881976	10.02		0.947143	1.1278	0.895774	1.40046	0.859597	1.04903	1.39183	1.11262	12.34
1	0.88149	0.817255	0.800393	0.806279	0.864198	1.04893	0.899589	0.881976		0.88149	0.817255	0.800393	0.806279	0.864198	1.04893	0.899589	0.881976	10.02		1.06627	0.908738	0.908671	1.20536	1.20268	1.46494	0.990468	1.08195	8.68			0.983779	0.989301	0.7507	0.807037	0.819148	0.8372	1.0522	1.04913	6.48		1.06627	1.8753	1.18233	1.1356	1.11386	1.0883	0.838076	0.971978	8.03
1	0.983779	0.989301	0.7507	0.807037	0.819148	0.8372	1.0522	1.04913		0.983779	0.989301	0.7507	0.807037	0.819148	0.8372	1.0522	1.04913	6.48		1.16385	0.86777	1.01405	1.08086	0.814045	1.03592	1.4734	1.30725	9.88			0.88149	0.912693	0.952759	0.835225	0.779553	0.816733	1.07541	0.967789	9.59		0.947143	0.958916	0.815026	0.730407	0.958013	1.08907	1.03309	1.02375	11.69
1	0.88149	0.912693	0.952759	0.835225	0.779553	0.816733	1.07541	0.967789		0.88149	0.912693	0.952759	0.835225	0.779553	0.816733	1.07541	0.967789	9.59		1.16385	1.36771	1.2316	2.76594	1.03016	1.23815	1.37392	2.40539	13.22			0.774164	1.03847	0.727825	0.801182	0.94272	0.844024	0.947617	0.828744	10.13		1.11292	1.25021	1.72075	1.04668	1.00456	1.01129	0.861459	1.12542	12.18
1	0.774164	1.03847	0.727825	0.801182	0.94272	0.844024	0.947617	0.828744		0.774164	1.03847	0.727825	0.801182	0.94272	0.844024	0.947617	0.828744	10.13		1.06627	1.04354	1.12644	1.04126	0.944465	1.25505	1.29591	1.44921	10.62			1.02336	0.868227	0.887811	1.17024	1.06904	1.0097	1.31494	0.985705	10.41		1.02336	1.04059	1.12206	1.62224	0.931767	1.65944	0.960505	1.00802	12.57
1	1.02336	0.868227	0.887811	1.17024	1.06904	1.0097	1.31494	0.985705		1.02336	0.868227	0.887811	1.17024	1.06904	1.0097	1.31494	0.985705	10.41		0.947143	1.1278	0.895774	1.40046	0.859597	1.04903	1.39183	1.11262	12.34			0.88149	0.858411	0.76382	0.70513	0.856151	1.00313	0.843503	0.896936	5.75		1.34905	1.2067	0.955743	1.10193	1.07231	1.0448	1.00705	1.14255	12.66
1	0.88149	0.858411	0.76382	0.70513	0.856151	1.00313	0.843503	0.896936		0.88149	0.858411	0.76382	0.70513	0.856151	1.00313	0.843503	0.896936	5.75		1.06627	1.8753	1.18233	1.1356	1.11386	1.0883	0.838076	0.971978	8.03			0.983779	0.831639	0.696282	0.783889	0.771583	1.14374	0.871948	1.10205	9.81		1.16385	1.38964	1.37126	1.22897	1.15053	1.06197	0.949885	1.06668	11.03
1	0.983779	0.831639	0.696282	0.783889	0.771583	1.14374	0.871948	1.10205		0.983779	0.831639	0.696282	0.783889	0.771583	1.14374	0.871948	1.10205	9.81		0.947143	0.958916	0.815026	0.730407	0.958013	1.08907	1.03309	1.02375	11.69			0.798468	0.884121	0.787905	0.838579	1.14427	0.769052	0.925253	0.889423	11.63		0.913138	1.09116	1.11183	0.856187	0.801946	0.815216	0.949239	0.879747	15.63
1	0.798468	0.884121	0.787905	0.838579	1.14427	0.769052	0.925253	0.889423		0.798468	0.884121	0.787905	0.838579	1.14427	0.769052	0.925253	0.889423	11.63		1.11292	1.25021	1.72075	1.04668	1.00456	1.01129	0.861459	1.12542	12.18			1.16385	0.885131	0.652913	1.12301	0.81499	1.03572	0.85705	0.955808	6.5		1.50915	0.965595	1.11965	1.29386	1.23372	1.08616	0.920814	1.02192	13.66
1	1.16385	0.885131	0.652913	1.12301	0.81499	1.03572	0.85705	0.955808		1.16385	0.885131	0.652913	1.12301	0.81499	1.03572	0.85705	0.955808	6.5		1.02336	1.04059	1.12206	1.62224	0.931767	1.65944	0.960505	1.00802	12.57			0.913138	0.862858	0.73749	0.891374	0.958679	1.0211	0.906579	0.786374	7.62		1.02336	1.90846	1.04502	1.02057	0.832174	0.828973	1.02059	1.33282	9.83
1	0.913138	0.862858	0.73749	0.891374	0.958679	1.0211	0.906579	0.786374		0.913138	0.862858	0.73749	0.891374	0.958679	1.0211	0.906579	0.786374	7.62		1.34905	1.2067	0.955743	1.10193	1.07231	1.0448	1.00705	1.14255	12.66			0.947143	0.834434	0.778405	1.07453	0.949902	0.983687	1.09621	0.984758	7.94		1.71236	1.06469	1.41652	2.52803	1.24508	0.908919	1.04663	1.12555	15.44
1	0.947143	0.834434	0.778405	1.07453	0.949902	0.983687	1.09621	0.984758		0.947143	0.834434	0.778405	1.07453	0.949902	0.983687	1.09621	0.984758	7.94		1.16385	1.38964	1.37126	1.22897	1.15053	1.06197	0.949885	1.06668	11.03			1.02336	0.807485	1.03354	0.836383	1.28213	0.806204	1.25299	0.94766	9.41		0.983779	0.912169	0.899699	1.0459	1.37165	0.899001	1.05672	1.00749	12.38
1	1.02336	0.807485	1.03354	0.836383	1.28213	0.806204	1.25299	0.94766		1.02336	0.807485	1.03354	0.836383	1.28213	0.806204	1.25299	0.94766	9.41		1.02336	1.45452	1.54703		1.23152	1.23536	1.20934	0.968009	21.15			0.824348	0.71165	0.691164	0.891374	0.984038	0.981457	0.981627	1.14008	7.69		1.02336	0.995175	0.87948	0.686483	0.969682	0.824586	1.0013	1.02549	13.1
1	0.824348	0.71165	0.691164	0.891374	0.984038	0.981457	0.981627	1.14008		0.824348	0.71165	0.691164	0.891374	0.984038	0.981457	0.981627	1.14008	7.69		0.913138	1.09116	1.11183	0.856187	0.801946	0.815216	0.949239	0.879747	15.63			0.913138	0.669122	0.853307	0.878815	0.995535	1.12972	0.985485	0.867331	8.06		1.2811	1.49444	1.01741	1.34196	1.20893	1.0425	0.974554	1.18357	12
1	0.913138	0.669122	0.853307	0.878815	0.995535	1.12972	0.985485	0.867331		0.913138	0.669122	0.853307	0.878815	0.995535	1.12972	0.985485	0.867331	8.06		1.50915	0.965595	1.11965	1.29386	1.23372	1.08616	0.920814	1.02192	13.66			1.2811	0.709601	0.937225	1.24512	0.800345	0.755019	0.937745	0.808921	6.16		1.16385	1.38301	1.02845	0.95345	1.16566	1.08934	0.916647	1.26725	12.4
1	0.913138	0.911924	0.815026	0.793778	0.994437	0.812621		1.24751		0.913138	0.911924	0.815026	0.793778	0.994437	0.812621		1.24751	8.15		1.2811	1.45401		1.50934	1.48481		1.1516	1.45332	25.65			0.851962	1.08918	0.840775	0.83511	0.693225	0.930896	0.951983	0.868504	8.6		0.947143	0.954164	0.883551	1.14597	0.945428	0.988672	1.07231	0.820696	11.1
1	1.2811	0.709601	0.937225	1.24512	0.800345	0.755019	0.937745	0.808921		1.2811	0.709601	0.937225	1.24512	0.800345	0.755019	0.937745	0.808921	6.16		1.02336	1.90846	1.04502	1.02057	0.832174	0.828973	1.02059	1.33282	9.83			0.851962	0.927293	0.813677	0.785084	0.903585	1.04144	0.882481	0.95886	8.78		0.913138	1.04107	1.02312	2.18854	0.873166	0.901159	0.850469	1.06854	11.06
1	0.851962	1.08918	0.840775	0.83511	0.693225	0.930896	0.951983	0.868504		0.851962	1.08918	0.840775	0.83511	0.693225	0.930896	0.951983	0.868504	8.6		1.34905		1.11223	1.83752	1.1146	1.06843	1.04211	1.27968	15.2			1.02336	0.910894	0.79452	0.612955	0.926896	1.4368	0.83789	0.848943	7.6		1.60435	1.02535	1.52041	1.49825	1.5305	1.23712	1.40528	0.932786	7.38
1	0.851962	0.927293	0.813677	0.785084	0.903585	1.04144	0.882481	0.95886		0.851962	0.927293	0.813677	0.785084	0.903585	1.04144	0.882481	0.95886	8.78		1.71236	1.06469	1.41652	2.52803	1.24508	0.908919	1.04663	1.12555	15.44			0.88149	1.1054	0.783817	0.781685	0.861425	0.875856	1.01204	0.898528	8.2		0.983779	1.1725	0.988427	0.783978	0.894497	1.11755	1.05662	0.918012	10.97
1	1.02336	0.910894	0.79452	0.612955	0.926896	1.4368	0.83789	0.848943		1.02336	0.910894	0.79452	0.612955	0.926896	1.4368	0.83789	0.848943	7.6		0.983779	0.912169	0.899699	1.0459	1.37165	0.899001	1.05672	1.00749	12.38			0.947143	0.722849	0.876129	0.931776	0.809469	0.789814	1.0225	1.13841	7.47		1.16385	0.883509	0.923756	0.892339	0.863135	0.865533	0.936063	0.986495	12
1	0.88149	1.1054	0.783817	0.781685	0.861425	0.875856	1.01204	0.898528		0.88149	1.1054	0.783817	0.781685	0.861425	0.875856	1.01204	0.898528	8.2		1.02336	0.995175	0.87948	0.686483	0.969682	0.824586	1.0013	1.02549	13.1			0.913138	0.74343	0.812832	0.76534	0.951101	1.06554	0.886875	0.855813	8.9		0.983779	1.07965	0.998564	1.46796	0.841025	1.07809	0.869522	1.06064	13.59
1	0.947143	0.722849	0.876129	0.931776	0.809469	0.789814	1.0225	1.13841		0.947143	0.722849	0.876129	0.931776	0.809469	0.789814	1.0225	1.13841	7.47		0.983779	1.53098	1.05076	0.795837	1.11424		1.02137	1.05792	8.72			1.21967	1.18025	7.86622	1.27288	1.09813	1.16429	1.01245	0.952935	9.7		1.11292	1.03847	1.01755	1.2494	0.908137	1.05084	1.69641	0.920856	12.1
1	0.913138	0.74343	0.812832	0.76534	0.951101	1.06554	0.886875	0.855813		0.913138	0.74343	0.812832	0.76534	0.951101	1.06554	0.886875	0.855813	8.9		1.2811	1.49444	1.01741	1.34196	1.20893	1.0425	0.974554	1.18357	12			1.06627	0.769593	0.986849	1.17031	0.692941	0.999095	0.95384	1.08006	10.2		1.21967	1.36875	0.891447	0.780141	0.97215	0.76676	0.927131	0.894352	9.72
1	1.21967	1.18025	7.86622	1.27288	1.09813	1.16429	1.01245	0.952935		1.21967	1.18025	7.86622	1.27288	1.09813	1.16429	1.01245	0.952935	9.7		1.16385	1.38301	1.02845	0.95345	1.16566	1.08934	0.916647	1.26725	12.4			0.913138	0.866377	1.03939	0.942188	1.15814	0.983812	1.01261	1.17881	6.35		0.88149	1.2132	1.11967	1.5581	1.23988	1.35022	1.6931	2.36156	9.96
1	1.06627	0.769593	0.986849	1.17031	0.692941	0.999095	0.95384	1.08006		1.06627	0.769593	0.986849	1.17031	0.692941	0.999095	0.95384	1.08006	10.2		0.947143	0.954164	0.883551	1.14597	0.945428	0.988672	1.07231	0.820696	11.1			0.983779	0.931617	0.85196	0.942968	0.827703	0.885757	0.889963	0.927959	9.78		1.06627	1.306	1.22425	1.00682	1.21417	1.4115	0.901859	1.12791	9.65
1	0.913138	0.866377	1.03939	0.942188	1.15814	0.983812	1.01261	1.17881		0.913138	0.866377	1.03939	0.942188	1.15814	0.983812	1.01261	1.17881	6.35		0.913138	1.04107	1.02312	2.18854	0.873166	0.901159	0.850469	1.06854	11.06			0.774164	0.966484	0.959126	0.884897	1.48432	1.24799	1.06331	0.914701	7.59		0.947143	0.863788	1.11217	1.10965	1.33191	1.11755	0.960307	0.951723	9
1	0.983779	0.931617	0.85196	0.942968	0.827703	0.885757	0.889963	0.927959		0.983779	0.931617	0.85196	0.942968	0.827703	0.885757	0.889963	0.927959	9.78		1.60435	1.02535	1.52041	1.49825	1.5305	1.23712	1.40528	0.932786	7.38			0.798468	0.659738	0.887914	0.992678	0.930108	0.783196	1.04208	1.0766	8.4		1.06627	1.12813	1.24135	1.1133	1.02323	1.37035	1.03932	1.04258	6.44
1	0.774164	0.966484	0.959126	0.884897	1.48432	1.24799	1.06331	0.914701		0.774164	0.966484	0.959126	0.884897	1.48432	1.24799	1.06331	0.914701	7.59		0.913138		2.24709	0.838515	1.13158	0.851378	1.10385	1.11067	10.4			0.824348	1.13046	0.947746	0.822577	1.17839	0.877963	1.13061	1.09943	9
1	0.798468	0.659738	0.887914	0.992678	0.930108	0.783196	1.04208	1.0766		0.798468	0.659738	0.887914	0.992678	0.930108	0.783196	1.04208	1.0766	8.4		1.16385	1.45845	1.14402	2.16375	1	1.11469	1.04026	0.89293	7.1			0.983779	1.11858	1.11156	1.1527	0.94466	0.915673	1.05002	0.935066	8.47
1	0.824348	1.13046	0.947746	0.822577	1.17839	0.877963	1.13061	1.09943		0.824348	1.13046	0.947746	0.822577	1.17839	0.877963	1.13061	1.09943	9		1.2811	1.23625	1.27331		1.07742		1.37677	1.40658	5.07			0.851962	0.631513	1.03456	1.04122	0.878043	0.868268	0.856295	0.989023	4.97
1	0.983779	1.11858	1.11156	1.1527	0.94466	0.915673	1.05002	0.935066		0.983779	1.11858	1.11156	1.1527	0.94466	0.915673	1.05002	0.935066	8.47		1.16385	1.03359	1.10648	1.20149	1.43744		1.17146	2.23013	13.03			0.913138	1.05642	0.812832	0.822483	1.16073	0.967232	1.01978	0.936974	6.31
1	0.851962	0.631513	1.03456	1.04122	0.878043	0.868268	0.856295	0.989023		0.851962	0.631513	1.03456	1.04122	0.878043	0.868268	0.856295	0.989023	4.97		0.983779	1.1725	0.988427	0.783978	0.894497	1.11755	1.05662	0.918012	10.97			1.06627	0.909391	1.42453	1.05135	1.01914	0.971128	0.842572	0.911996	11
1	0.913138	1.05642	0.812832	0.822483	1.16073	0.967232	1.01978	0.936974		0.913138	1.05642	0.812832	0.822483	1.16073	0.967232	1.01978	0.936974	6.31		1.16385	0.883509	0.923756	0.892339	0.863135	0.865533	0.936063	0.986495	12			0.798468	0.727389	0.929554	0.722263	0.71382	0.755634	0.869791	0.898981	8.1
1	1.06627	0.909391	1.42453	1.05135	1.01914	0.971128	0.842572	0.911996		1.06627	0.909391	1.42453	1.05135	1.01914	0.971128	0.842572	0.911996	11		0.983779	1.07965	0.998564	1.46796	0.841025	1.07809	0.869522	1.06064	13.59			0.913138	0.806889	0.85015	1.15276	1.09637	1.03541	1.04988	0.888301	12.06
1	0.798468	0.727389	0.929554	0.722263	0.71382	0.755634	0.869791	0.898981		0.798468	0.727389	0.929554	0.722263	0.71382	0.755634	0.869791	0.898981	8.1		1.11292	1.03847	1.01755	1.2494	0.908137	1.05084	1.69641	0.920856	12.1			0.913138	0.904459	1.01405	0.966189	1.44503	0.781994	0.988537	0.941217	10.97
2	1.02336	1.45755	3.5868	2.03482	1.03653		1.15463	1.21357		0.913138	0.806889	0.85015	1.15276	1.09637	1.03541	1.04988	0.888301	12.06		1.21967	1.36875	0.891447	0.780141	0.97215	0.76676	0.927131	0.894352	9.72			0.913138	0.835505	0.703285	0.853267	1.05106	1.09928	0.984154	0.946716	9.31
2	0.983779	1.02102	0.98686	0.755544	0.772869	0.845427	0.902285	0.96382		0.913138	0.904459	1.01405	0.966189	1.44503	0.781994	0.988537	0.941217	10.97		0.88149	1.2132	1.11967	1.5581	1.23988	1.35022	1.6931	2.36156	9.96			0.851962	0.734628	1.17823	0.898245	1.09362	1.14322	0.946668	0.897505	8.22
2	1.21967	1.08965	1.24218	0.912526	1.32469	0.774243	1.07315	0.999599		0.913138	0.835505	0.703285	0.853267	1.05106	1.09928	0.984154	0.946716	9.31		1.06627	1.306	1.22425	1.00682	1.21417	1.4115	0.901859	1.12791	9.65			0.88149	0.885976	0.920639	0.820006	0.884079	0.852311	0.910822	1.01961	9.72
2	0.983779	1.19592	0.97168	1.14921	1.05317	1.01773	0.899842	0.867495		0.851962	0.734628	1.17823	0.898245	1.09362	1.14322	0.946668	0.897505	8.22		0.947143	0.863788	1.11217	1.10965	1.33191	1.11755	0.960307	0.951723	9			0.851962	1.01015	0.871338	0.752489	0.646258	0.90891	0.836517	0.890844	7.72
2	1.16385	1.19559	1.21869	0.830234	1.10498	1.24401	1.11114	0.943322		0.88149	0.885976	0.920639	0.820006	0.884079	0.852311	0.910822	1.01961	9.72		1.06627	1.12813	1.24135	1.1133	1.02323	1.37035	1.03932	1.04258	6.44			0.851962	0.924709	0.856488	0.767766	0.875425	1.07006	0.839553	0.900813	12.19
2	0.913138	1.11668	1.42634	1.18946	1.08813	0.966046	0.7454	0.851677		0.947143	0.709601	0.829709	1.08238	0.82049		0.938252	0.883369	8.97		0.983779	1.02057	1.02255	1.13822	1.38499		0.874612	0.981537	18.1			1.16385	1.03381	0.853511	0.613127	0.914612	0.94565	0.96066	1.11976	8.91
2	0.983779	1.29426	1.46347	1.20642	0.790704	0.815687	1.45316	1.03287		0.851962	1.01015	0.871338	0.752489	0.646258	0.90891	0.836517	0.890844	7.72		1.11292		1.76654		1.94575		1.40005	1.47785	13.7
2	1.21967		1.03219	1.00674	1.16062	1.44746	0.790323	0.92892		0.851962	0.924709	0.856488	0.767766	0.875425	1.07006	0.839553	0.900813	12.19
2	1.42462	1.36158	1.09711	1.43797	1.2683	1.09857	0.89428	0.818227		1.16385	1.03381	0.853511	0.613127	0.914612	0.94565	0.96066	1.11976	8.91
2	0.983779	0.890563	0.838279	0.796864	0.976512	0.93137	0.906187	0.935516
2	1.34905		1.15768	1.2921	0.915444	1.16364	0.938735	1.33523
2	1.16385	1.58178	0.930871	0.775298	0.974189	0.964143	1.29698	1.11833
2	1.11292	1.0119	1.11105	0.992605	1.08415	1.26389	1.07339	0.782665
2	1.06627	1.22911	1.07675	1.16055	0.847326	1.18219	1.04084	1.41217
2	0.947143	1.2956	1.0977	1.05011	0.876164	0.929545	1.25049	1.18022
2	1.06627	0.843615	1.31053	1.31309	0.940137	1.02546	0.999307	1.16443
2	0.983779	1.12597	1.94717	1.01131	1.62887	0.920119	0.858282	0.955043
2	1.60435	1.94943	0.899511	0.979195	0.956878	1.13944	1.13429
2	1.16385		1.06564	1.11817	1.10679	1.54078	1.00587	1.1229
2	0.983779	1.322	1.40052	1.079	0.999069	1.11567	1.58608	1.46036
2	1.06627	0.908738	0.908671	1.20536	1.20268	1.46494	0.990468	1.08195
2	1.16385	0.86777	1.01405	1.08086	0.814045	1.03592	1.4734	1.30725
2	1.16385	1.36771	1.2316	2.76594	1.03016	1.23815	1.37392	2.40539
2	1.06627	1.04354	1.12644	1.04126	0.944465	1.25505	1.29591	1.44921
2	0.947143	1.1278	0.895774	1.40046	0.859597	1.04903	1.39183	1.11262
2	1.06627	1.8753	1.18233	1.1356	1.11386	1.0883	0.838076	0.971978
2	0.947143	0.958916	0.815026	0.730407	0.958013	1.08907	1.03309	1.02375
2	1.11292	1.25021	1.72075	1.04668	1.00456	1.01129	0.861459	1.12542
2	1.02336	1.04059	1.12206	1.62224	0.931767	1.65944	0.960505	1.00802
2	1.34905	1.2067	0.955743	1.10193	1.07231	1.0448	1.00705	1.14255
2	1.16385	1.38964	1.37126	1.22897	1.15053	1.06197	0.949885	1.06668
2	1.02336	1.45452	1.54703		1.23152	1.23536	1.20934	0.968009
2	0.913138	1.09116	1.11183	0.856187	0.801946	0.815216	0.949239	0.879747
2	1.50915	0.965595	1.11965	1.29386	1.23372	1.08616	0.920814	1.02192
2	1.2811	1.45401		1.50934	1.48481		1.1516	1.45332
2	1.02336	1.90846	1.04502	1.02057	0.832174	0.828973	1.02059	1.33282
2	1.34905		1.11223	1.83752	1.1146	1.06843	1.04211	1.27968
2	1.71236	1.06469	1.41652	2.52803	1.24508	0.908919	1.04663	1.12555
2	0.983779	0.912169	0.899699	1.0459	1.37165	0.899001	1.05672	1.00749
2	1.02336	0.995175	0.87948	0.686483	0.969682	0.824586	1.0013	1.02549
2	0.983779	1.53098	1.05076	0.795837	1.11424		1.02137	1.05792
2	1.2811	1.49444	1.01741	1.34196	1.20893	1.0425	0.974554	1.18357
2	1.16385	1.38301	1.02845	0.95345	1.16566	1.08934	0.916647	1.26725
2	0.947143	0.954164	0.883551	1.14597	0.945428	0.988672	1.07231	0.820696
2	0.913138	1.04107	1.02312	2.18854	0.873166	0.901159	0.850469	1.06854
2	1.60435	1.02535	1.52041	1.49825	1.5305	1.23712	1.40528	0.932786
2	0.913138		2.24709	0.838515	1.13158	0.851378	1.10385	1.11067
2	1.16385	1.45845	1.14402	2.16375	1	1.11469	1.04026	0.89293
2	1.2811	1.23625	1.27331		1.07742		1.37677	1.40658
2	1.16385	1.03359	1.10648	1.20149	1.43744		1.17146	2.23013
2	0.983779	1.1725	0.988427	0.783978	0.894497	1.11755	1.05662	0.918012
1	0.913138	0.806889	0.85015	1.15276	1.09637	1.03541	1.04988	0.888301
1	0.913138	0.904459	1.01405	0.966189	1.44503	0.781994	0.988537	0.941217
1	0.913138	0.835505	0.703285	0.853267	1.05106	1.09928	0.984154	0.946716
1	0.851962	0.734628	1.17823	0.898245	1.09362	1.14322	0.946668	0.897505
1	0.88149	0.885976	0.920639	0.820006	0.884079	0.852311	0.910822	1.01961
1	0.947143	0.709601	0.829709	1.08238	0.82049		0.938252	0.883369
1	0.851962	1.01015	0.871338	0.752489	0.646258	0.90891	0.836517	0.890844
1	0.851962	0.924709	0.856488	0.767766	0.875425	1.07006	0.839553	0.900813
1	1.16385	1.03381	0.853511	0.613127	0.914612	0.94565	0.96066	1.11976
2	1.16385	0.883509	0.923756	0.892339	0.863135	0.865533	0.936063	0.986495
2	0.983779	1.07965	0.998564	1.46796	0.841025	1.07809	0.869522	1.06064
2	1.11292	1.03847	1.01755	1.2494	0.908137	1.05084	1.69641	0.920856
2	1.21967	1.36875	0.891447	0.780141	0.97215	0.76676	0.927131	0.894352
2	0.88149	1.2132	1.11967	1.5581	1.23988	1.35022	1.6931	2.36156
2	1.06627	1.306	1.22425	1.00682	1.21417	1.4115	0.901859	1.12791
2	0.947143	0.863788	1.11217	1.10965	1.33191	1.11755	0.960307	0.951723
2	1.06627	1.12813	1.24135	1.1133	1.02323	1.37035	1.03932	1.04258
2	0.983779	1.02057	1.02255	1.13822	1.38499		0.874612	0.981537
2	1.11292		1.76654		1.94575		1.40005	1.47785

## Sheet: Daten (Zürich)
					SCS	SCS	SCS	SCS	SCS	SCS	SCS	SCS	SCS	SCS	SCS	SCS	SCS	SCS	SCS	SCS	SCS	SCS	SCS	SCS	SCS	SCS	SCS	SCS	SCS	SCS	SCS	SCS	SCS	SCS	SCS	SCS	SCS	SCS	SCS	SCS	SCS	SCS	SCS	SCS	SCS	SCS	SCS	SCS	SCS
ID	SCS Protokoll	Age [years]	Height [cm]	Sex [m/w]	Delay_Task_1	Delay_Task_2	Delay_Task_3	Delay_Task_4	Delay_Task_5	Delay_Task_6	Delay_Task_7	SafetyN_Task_1	SafetyN_Task_2	SafetyN_Task_3	SafetyN_Task_4	SafetyN_Task_5	SafetyN_Task_6	SafetyN_Task_7	SafetyF_Task_1	SafetyF_Task_2	SafetyF_Task_3	SafetyF_Task_4	SafetyF_Task_5	SafetyF_Task_6	SafetyF_Task_7	CarN_Task_1	CarN_Task_2	CarN_Task_3	CarN_Task_4	CarN_Task_5	CarN_Task_6	CarN_Task_7	CarF_Task_1	CarF_Task_2	CarF_Task_3	CarF_Task_4	CarF_Task_5	CarF_Task_6	CarF_Task_7	Collision_Task_1	Collision_Task_2	Collision_Task_3	Collision_Task_4	Collision_Task_5	Collision_Task_6	Collision_Task_7	AKTIV_ACC_Task_1	AKTIV_ACC_Task_2	AKTIV_ACC_Task_3
11001	VARI	25	161	w	24.084	25.3	23.556	21.944	32.524	30.104	26.423	21.906	27.8	23.353	26.468	23.865	27.8533	27.528	10.164	18.29	12.518	16.178	14.0775	15.3789	13.67	5.8	6.2	5.7	5.4	5	6	6.2	5.8	5.75	5.7	5.4	5	6	6.2	2	2	4	0	1	2	3	91.1392	89.4737	97.7011
11003	VARI	24	184	m	23.294	25.778	26.388	17.88	17.218	18.481	18.045	27.504	33.536	30.528	21.722	18.154	19.129	21.23	24.418	26.83	24.59	17.194	12.65	13.673	16.756	5.6	6.2	6.3	4.2	3.8	4.3	4.2	5.6	6.2	6.3	4.2	3.8	3.8	4.2	0	0	0	0	1	2	0	98.8889	95.3271	96.1353
11004	VARI	28	176	m	33.602	38.818	37.228	29.944	40.278	30.604	36.008	30.14	36.762	35.793	35.354	34.96	34.965	38.676	18.926	25.572	23.902	24.226	23.956	21.195	24.828	7.8	8.8	8.5	7.2	9.6	7.3	8.3	7.8	8.8	8.5	7.2	9.6	7.3	8.3	0	0	1	0	0	0	2	96.9697	100	91.9414
11005	VARI	30	159	w	26.456	28.348	28.947	26.918	24.594	25.514	28.179	17.342	25.655	20.8356	23.236	20.755	18.382	20.698	8.082	15.055	10.9812	12.344	9.2375	9.73286	12.684	6.2	6.6	6.7	6.4	5.8	6	6.6	6.2	7	7.125	6.4	6	6.22222	6.7	3	1	5	0	3	6	4	96.2617	95.4955	97.3214
11006	VARI	21	176	w	17.612	15.28	18.338	19.642	19.512	17.02	16.432	24.052	15.68	24.3	27.804	25.58	21.964	21.915	17.244	10.5875	16.701	21.448	18.866	15.375	14.933	4.2	3.4	4.4	4.8	4.8	4	3.8	4.2	3.5	4.4	4.8	4.8	4	3.8	0	2	1	0	0	1	1	93.5897	88.8889	95.5696
11007	VARI	26	172	m	37.346	37.142	35.69	39.558	34.882	39.234	35.23	40.934	44.994	38.594	46.142	40.09	40.469	39.175	25.86	30.02	23.314	29.042	26.564	25.062	26.277	8.6	8.6	8.3	9	8.2	8.9	8.2	8.6	8.6	8.3	9	8.2	8.9	8.2	0	0	0	0	0	0	0	91.3669	95.6835	91.4179
10008	VARI	21	172	w	21.296	21.568	21.986	20.576	23.554	20.861	20.318	22.146	22.39	26.161	23.77	30.584	24.364	26.784	6.552	8.852	11.063	10.578	15.68	10.5062	13.3133	5.2	5.2	5.4	5	5.8	5.1	5	5.2	5.2	5.4	5	5.8	5	5	3	3	3	1	2	6	3	82.8947	87.7778	91.6667
11009	VARI	27	173	m	15.41	14.522	13.082	11.034	12.942	16.716	14.144	15.566	16.648	15.83	15.38	16.684	18.738	14.693	13.736	14.05	15.325	14.588	11.832	16.384	13.18	3.2	2.6	2.3	1.6	2.4	3.5	2.5	3.2	2.6	2.3	1.6	2.4	3.5	2.5	1	0	0	0	1	0	0	98.1481	94.4444	98.9796
11010	VARI	22	184	m	20.218	21.958	20.068	17.912	19.864	19.708	19.093	24.53	22.33	22.464	20.508	21.778	22.611	20.893	17.354	14.202	16.349	15.862	14.992	17.111	15.438	4.8	5.2	4.8	4.2	4.8	4.6	4.5	4.8	5.2	4.8	4.2	4.8	4.6	4.5	0	2	0	0	1	0	0	95.2381	97.8495	96.988
11011	VARI	25	176	w	18.846	21.364	19.863	17.14	19.856	20.335	18.96	17.192	20.532	23.819	17.508	21.512	22.625	20.403	10.206	10.696	14.71	9.078	14.475	15.3267	11.939	4.4	5	4.8	4	4.8	4.9	4.5	4.4	5	4.8	4	4.8	4.88889	4.5	1	1	1	1	1	2	2	96.4286	83.0508	91.1111
11013	VARI	27	168	m	29.84	25.63	25.063	24.218	28.118	24.474	26.304	37.214	32.968	32.895	34.974	34.07	32.169	34.102	24.052	18.736	19.333	21.898	19.178	16.536	19.295	7.2	6.2	6.1	6	6.8	6	6.4	7.2	6.2	6.1	6	6.8	6	6.4	0	0	0	0	1	1	0	99.1667	93.4579	96.1353
11014	VARI	22	175	w	26.108	26.372	22.747	21.398	23.864	24.468	23.267	32.79	35.268	31.511	27.554	30.158	32.171	32.551	19.684	22.462	20.375	17.086	18.342	19.112	19.544	6.4	6.4	5.6	5.2	5.8	6	5.7	6.4	6.4	5.6	5.2	5.8	6	5.7	1	0	0	0	0	0	1	86.9159	82.6531	96.3351
11015	VARI	21	173	w	14.684	14.978	14.677	13.556	17.544	15.575	15.912	11.036	13.732	15.5311	9.444	13.334	14.328	18.102	10.455	6.75	7.63889	5.515	9.30667	7.54	12.06	3	3.2	3.1	2.6	4	3.4	3.6	3.66667	3.5	3.33333	3	4.66667	3.375	3.77778	4	3	5	5	3	6	1	95	91.6667	96.124
11017	VARI	21	168	w	24.726	24.724	24.729	19.214	19.936	24.285	23.386	29.19	31.316	32.401	25.348	24.624	30.602	28.976	24.538	25.986	27.071	21.34	20.266	24.441	23.964	6	6	6	4.6	4.8	5.9	5.6	6	6	6	4.6	4.8	5.9	5.6	0	0	0	0	0	0	0	93.3333	96.9697	97.4093
11018	VARI	27	172	w	17.374	16.222	15.666	14.864	19.986	17.945	17.546	20.54	17.858	18.859	14.158	21.174	20.809	20.591	15.72	12.936	13.976	9.446	15.436	14.742	15.062	4	3.6	3.5	3.2	4.6	4.2	4.1	4	3.6	3.5	3.2	4.6	4.2	4.1	0	1	1	2	0	1	0	90	92.1875	97.7099
11019	VARI	21	176	m	25.186	32.602	21.949	22.598	22.888	21.622	23.762	25.01	23.2025	23.366	22.112	24.472	23.141	25.855	13.966	13.1375	13.469	10.4	15.335	10.941	13.888	6	5	5.3	5.4	5.6	5.2	5.7	6	5	5.3	5.4	5.6	5.2	5.7	1	1	0	3	2	3	1	91.2088	89.5238	94.2857
11020	VARI	21	170	m	21.96	18.774	19.122	17.71	17.908	16.651	16.695	25.38	24.238	23.654	20.698	22.056	20.323	22.053	17.512	15.748	15.529	14.5	12.74	12.719	13.521	5.2	4.6	4.6	4.2	4.2	3.9	3.9	5.2	4.6	4.6	4.2	4.2	3.9	3.9	0	0	2	0	2	0	0	83.0769	77.9661	88.2353
11021	VARI	23	180	w	23.056	24.434	21.347	18.224	22.082	21.395	23.206	25.738	27.804	25.983	23.734	27.318	27.534	33.658	14.184	15.07	14.209	12.562	14.76	17.5289	21.213	5.6	5.8	5.2	4.4	5.4	5.2	5.7	5.6	5.8	5.2	4.4	5.4	5.2	5.7	1	2	3	1	2	1	0	100	83.3333	96.6851
11022	VARI	21	190	m	25.714	26.784	28.326	26.542	25.82	28.499	25.257	25.6	26.98	24.652	30.118	27.424	30.012	26.924	18.378	21.634	17.999	23.826	20.092	22.045	19.388	6.2	6.4	6.7	6.4	6.2	6.8	6.1	6.2	6.4	6.7	6.4	6.2	6.8	6.1	0	0	0	0	0	1	0	93.2692	97.2727	93.3333
11023	VARI	24	173	w	24.666	21.38	23.006	20.146	21.98	21.547	24.912	22.168	17.826	22.341	19.516	23.526	22.825	28.458	14.622	10.098	14.625	13.596	15.44	15.273	20.152	5.8	5	5.5	4.8	5.2	5.1	6	5.8	5	5.5	4.8	5.2	5.1	6	0	2	1	0	0	1	0	89.3617	93.9759	97.2678
11024	VARI	20	179	w	19.118	16.19	19.538	19.312	19.166	21.51	19.385	24.086	19.716	26.227	21.872	20.47	27.84	22.676	16.256	12.0775	16.038	12.55	11.356	17.534	13.259	4.6	3.8	4.7	4.6	4.6	5.2	4.6	4.6	4	4.7	4.6	4.6	5.2	4.6	0	2	1	0	1	0	1	100	87.6923	93.1677
11026	VARI	22	178	m	20.706	21.436	20.654	17.078	19.516	20.122	18.823	26.68	26.656	26.921	22.218	25.228	24.775	25.236	21.062	21.246	19.538	17.122	16.604	17.955	19.07	5	5.2	5	4	4.8	4.8	4.5	5	5.2	5	4	4.8	4.8	4.5	0	0	0	0	1	0	0	91.7647	96.6667	97.1591
11027	VARI	20	189	m	11.454	11.57	10.733	10.348	13.24	10.848	11.912	16.544	14.724	16.898	16.258	17.4	14.896	16.824	11.124	10.2275	12.034	11.718	10.17	10.7367	11.604	2	2	1.7	1.6	2.4	1.7	2.1	2	2	1.7	1.6	2.4	1.66667	2.1	1	3	1	0	0	1	1	98.0392	91.4894	92.1348
11028	VARI	20	182	m	20.374	23.936	21.095	19.072	22.88	19.916	20.315	20.24	25.918	23.421	23.226	28.46	23.131	24.409	11.816	16.886	16.156	16.956	19.644	17.0211	15.992	4.8	5.8	5.1	4.6	5.6	4.8	4.9	4.8	5.8	5.1	4.6	5.6	4.77778	4.9	1	0	1	0	0	1	0	92.5	93.8776	85.1351
11029	VARI	21	184	m	20.752	20.96	18.828	15.906	18.892	20.158	19.518	23.488	23.282	22.396	17.588	19.366	23.838	22.038	19.675	15.062	15.326	11.492	12.334	16.559	14.589	5	5	4.5	3.6	4.4	4.8	4.6	5	5	4.5	3.6	4.4	4.8	4.6	1	0	2	1	2	0	1	97.6744	94.3182	92.1053
11121	VARI	25	163	w	14.858	16.808	15.748	15.394	18.618	17.787	15.178	14.12	16.224	19.0022	15.656	21.368	22.687	15.586	9.028	13.66	13.21	10.92	14.502	16.791	12.2975	3.2	3.8	3.5	3.4	4.4	4.2	3.3	3.2	3.5	3.66667	3.4	4.4	4.2	3.5	2	1	3	1	0	0	3	91.6667	89.4737	88.806
12062	VARI	65	172	w	23.316	25.504	23.895	21.258	21.486	24.593	23.321	32.882	32.378	30.143	29.418	27.018	36.821	30.541	19.108	20.102	16.221	19.324	14.982	24.527	20.495	5.8	6.2	5.8	5.2	5.2	6.4	5.6	5.8	6.2	5.8	5.2	5.2	6.4	5.6	0	0	0	0	1	0	0	91.358	94.9367	93.8144
12063	VARI	69	173	m	18.1	15.86	19.239	16.014	18.3	17.911	16.069	22.93	19.1575	26.923	20.65	27.78	26.085	22.076	14.762	12.2775	17.614	15.118	21.978	19.98	15.853	4.4	3.4	5.7	3.8	4.8	4.4	3.8	4.4	4.25	5.7	3.8	4.8	4.4	3.8	2	2	1	0	0	0	0	93.75	100	95.0549
12064	VARI	72	173	w	34.094	34.922	43.285	28.908	28.984	31.1	27.195	39.46	43.048	42.9837	37.766	37.862	38.043	33.632	26.24	31.936	32.4337	28.248	26.89	25.606	23.007	8	8.2	8	7	7	7.4	6.6	8	8.2	8	7	7	7.4	6.6	0	0	2	0	0	0	0	88.8889	94.5455	89.4389
12065	VARI	70	172	w	22.098	22.192	21.04	17.432	19.386	17.737	21.867	28.93	28.282	23.257	18.366	19.674	18.9913	24.758	21.754	21.695	17.1067	11.916	17.4675	12.5525	17.822	5.4	5.4	5	4	4.6	4	5.2	5.4	5.4	5	4	4.75	4.125	5.2	0	1	2	2	2	4	0	87.5	85.1351	88.4892
12067	VARI	68	156	w	25.076	25.348	24.116	21.018	19.94	22.006	23.031	30.372	26.535	17.1737	22.082	14.844	21.8233	25.339	20.58	15.7625	9.91333	14.254	7.74333	13.7725	16.894	6	6	5.6	5	4.6	5.2	5.5	6	6.25	5.71429	5	5.33333	5.33333	5.5	0	2	7	1	3	5	1	88.4058	89.0244	93.5294
12069	VARI	74	177	m	23.918	26.904	23.465	21.574	23.532	20.672	20.64	26.932	29.172	24.93	27.7	29.498	26.093	26.721	15.102	20.276	18.15	20.932	22.624	17.749	20.551	5.8	6.4	5.6	5.2	5.8	5	5	5.8	6.4	5.6	5.2	5.8	5	5	1	0	2	0	0	0	0	66.6667	79.7619	93.3702
12070	VARI	74	169	m	25.12	24.306	26.984	21.442	19.894	22.902	20.066	27.39	27.214	29.679	29.254	22.874	26.419	24.935	20.6	19.048	24.045	23.778	18.18	19.947	18.668	6	5.8	6.4	5.2	4.8	5.5	4.8	6	5.8	6.4	5.2	4.8	5.5	4.8	0	1	0	0	1	0	0	91.7647	84.3373	90.6404
12072	VARI	66	175	m	37.416	29.322	32.999	27.43	26.82	23.741	26.061	34.13	32.742	36.2533	31.884	34.615	27.758	30.131	26.0325	17.956	24.6567	20.788	22.305	15.596	19.485	6.5	7	7.6	6.6	6.6	5.8	6.3	6.5	7	8	6.6	6.5	5.8	6.3	1	1	2	0	1	2	1	85.0467	70.3297	93.1452
12075	VARI	72	170	m	31.114	32.558	29.506	24.468	34.794	24.827	24.453	37.774	39.194	35.839	34.234	31.6825	30.909	30.675	25.262	24.86	22.086	24.894	25.165	20.32	21.146	7.4	7.6	7	6	5.75	6	5.9	7.4	7.6	7	6	5.75	6	5.9	0	0	0	0	1	0	1	82.9545	68.4783	85.3081
12091	VARI	74	173	m	30.436	46.724	37.676	39.654	44.906	29.195	28.802	41.6175	42.45	41.2678	48.174	40.87	30.509	34.549	33.97	30.8075	30.9478	38.308	29.5025	28.4438	30.3189	7	8.75	7.77778	9	10.4	7	6.9	8	8.75	7.77778	9	11.5	7.625	6.9	1	1	2	0	2	2	1	100	87.5	94.9091
21031	VARI	20	158	w	21.66	22.65	23.655	21.056	24.494	23.74	24.407	29.244	28.73	33.924	30.67	35.03	34.289	35.484	12.358	14.224	19.558	18.496	19.162	18.537	20.192	5.4	5.6	5.9	5.2	6	5.9	6	5.4	5.6	5.9	5.2	6	5.9	6	1	1	1	1	0	1	1	98.9583	94.9495	98.9848
21033	VARI	22	179	w	20.802	22.58	21.045	22.2	23.628	22.486	23.534	20.618	23.596	24.773	26.586	28.502	27.925	30.855	12.546	15.18	16.622	19.154	19.402	18.687	20.945	5	5.4	5.1	5.4	5.8	5.5	5.8	5	5.4	5.1	5.4	5.8	5.5	5.8	0	1	0	0	0	0	0	97.619	94.6237	96.6292
21034	VARI	20	170	w	27.788	25.13	25.974	26.748	28.584	26.875	28.44	33.004	26.058	30.633	32.97	27.598	35.422	32.041	17.402	12.968	15.196	16.4	16.498	17.895	18.949	6.8	6	6.3	6.4	7.4	6.6	7	6.8	6	6.3	6.4	7.4	6.6	7	1	0	0	2	0	2	0	88.2883	86.2745	96.2791
21035	VARI	21	168	w	17.36	17.86	18.487	15.262	16.44	15.459	15.47	21.11	20.994	27.018	17.588	18.302	20.524	20.627	13.65	13.686	19.426	10.212	9.994	12.706	13.014	4	4.2	4.5	3.4	3.8	3.5	3.5	4	3.2	4.5	3.4	3.8	3.5	3.5	1	1	0	1	1	1	2	90.2778	94.5205	94.3396
21036	VARI	24	184	m	14	14.174	16.004	15.102	17.946	16.059	15.078	14.244	15.062	18.753	19.38	19.568	19.118	17.78	6.52	5.88	10.62	12.586	13.458	11.273	8.872	3	3	3.6	3.4	4.2	3.6	3.3	3	2.2	3.2	3.4	3.4	3.6	3.3	3	3	4	0	1	3	6	100	88.6792	89.0756
21037	VARI	28	185	m	16.064	17.974	18.12	15.5	19.458	16.437	16.678	23.206	22.214	25.619	21.026	24.332	23.915	24.396	8.308	5.786	10.629	5.578	8.646	8.689	7.689	3.8	4.2	4.4	3.6	4.6	3.9	4	3.8	4.2	4.4	2.6	4.6	3.9	4	4	4	5	4	3	7	9	76.7857	83.8235	77.3109
21038	VARI	22	173	w	22.032	23.492	19.793	18.996	21.494	19.283	19.403	29.202	27.24	26.365	24.49	21.528	22.804	24.856	21.554	17.214	19.281	16.624	12.126	15.348	17.454	5.4	5.6	4.8	4.6	5	4.6	4.6	5.4	5.6	4.8	4.6	5	4.6	4.6	0	0	0	0	2	1	0	91.1111	94	97.006
21040	VARI	27	179	m	18.608	21.3	17.916	15.49	18.784	18.366	21.303	21.968	28.162	24.273	23.966	25.538	27.056	32.174	12.852	19.294	15.681	16.508	15.772	18.697	24.381	4.4	5	4.3	3.6	4.4	4.4	5.2	4.4	5	4.3	3.6	4.4	4.4	5.2	1	0	0	0	1	1	0	98.7654	92.4051	98.9529
21041	VARI	24	170	w	14.736	15.102	14.461	13.582	14.914	14.598	13.418	18.29	15.018	18.175	17.164	17.406	19.79	16.09	16.29	14.21	17.222	17.066	15.462	17.843	13.864	3.2	3.2	3.1	2.8	3.2	3.1	2.7	3.2	2	3.1	2.8	3.2	3.1	2.7	0	1	0	0	1	0	0	96.8254	93.3333	97.479
21042	VARI	20	180	w	20.924	21.422	21.925	19.876	20.19	21.89	21.306	31.688	31.878	30.729	29.578	28.97	31.605	30.606	22.494	22.558	20.603	20.264	19.156	21.894	21.694	5.2	5.2	5.4	4.8	5	5.4	5.2	5.2	5.2	5.4	4.8	5	5.4	5.2	0	0	0	0	0	0	0	96.5517	96.7213	92.8571
21045	VARI	23	179	m	25.714	26.604	22.832	21.052	31.394	23.625	18.578	27.464	32.204	23.937	20.356	14.036	26.04	30.376	18.708	25.334	17.911	15.682	10.8	20.536	26.88	6.2	6.4	5.5	5	3.2	5.7	4.1	6.2	6.4	5.5	5	3.2	5.7	4.1	0	0	0	0	1	0	0	97.1429	96.4912	96.2766
21046	VARI	20	148	w	20.04	20.04	22.313	20.19	19.642	18.023	18.069	23.802	23.658	26.202	22.458	21.258	18.859	16.313	17.802	18.002	21.342	18.71	14.714	13.328	11.195	4.8	4.8	5.4	4.8	4.6	4.2	4.1	4.8	4.8	5.4	4.8	4.6	4.2	4.1	0	0	0	0	0	1	2	97.0588	95.2381	97.561
21047	VARI	22	164	w	20.182	20.962	17.902	18.014	19.948	19.374	18.264	22.658	24.896	21.43	20.596	18.71	23.277	21.657	20.182	22.178	18.605	16.552	13.982	20.593	18.04	4.8	5	4.2	4.2	4.6	4.6	4.3	4.8	5	4.2	4.2	4.6	4.6	3.8	0	0	0	0	1	0	1	98.7342	94.1176	100
21050	VARI	20	179	w	24.13	30.56	23.279	18.704	20.478	19.389	19.626	26.186	36.344	25.401	20.6	22.136	21.721	19.965	24.79	33.44	21.999	18.73	16.796	18.477	17.698	5.8	7	5.5	4.4	4.8	4.6	4.6	5.8	7	5.5	4.4	4.8	4.6	4.6	0	0	0	0	1	0	0	98.8764	90.3846	87.8788
21051	VARI	26	167	w	27.014	25.166	27.746	23.572	24.19	23.609	22.893	37.948	37.602	38.69	32.974	35.248	31.065	30.564	27.388	26.24	26.55	23	23.556	19.602	19.486	6.6	6.6	6.8	5.8	6	5.8	5.6	6.6	6.6	6.8	5.8	6	5.1	5.6	0	0	0	0	0	1	1	97.2477	93.4579	93.9815
21053	VARI	26	185	m	17.152	19.904	18.357	16.44	21.234	16.24	17.707	21.396	27.932	26.557	21.336	26.618	23.306	24.61	15.722	19.456	19.543	16.09	19.118	16.758	18.53	4	4.8	4.4	3.8	5	3.8	4.2	4	4.8	4.4	3.8	5	3.8	4.2	0	0	1	0	0	0	0	97.2973	93.5065	98.0769
22076	VARI	68	162	w	16.314	21.56	29.438	18.454	26.48	19.338	20.619	13.23	26.152	27.217	25.702	25.968	24.416	27.643	10.47	21.762	21.943	21.074	22.13	17.888	21.527	3.6	5.2	5	4.4	6.2	4.6	5	0.8	5.2	4.5	4.4	6.2	4.6	5	3	1	2	0	1	0	0	93.2203	80.6452	72.1477
22079	VARI	74	150	w	34.712	32.086	33.217	36.934	35.386	22.881	24.179	23.304	29.074	30.01	30.71	37.57	21.534	28.777	10.93	16.556	14.27	17.202	21.308	8.593	15.214	7.8	7.4	7.7	8.8	8.2	5.5	5.9	5.8	7.4	7.7	8.8	8.2	4.1	5.9	2	1	2	2	2	5	1	87.5	90.9091	91.2214
22080	VARI	72	165	w	30.784	39.892	29.971	33.61	31.726	29.509	31.24	26.922	33.17	28.03	32.946	31.12	28.965	31.487	24.222	30.616	26.31	28.066	27.092	26.21	29.282	7	9.4	7	7.8	7.4	6.9	7.3	7	9.4	7	7.8	7.4	6.9	7.3	0	0	0	0	0	0	0	92.3077	87.3684	97.5758
22081	VARI	66	173	m	12.948	14.812	15.592	13.014	19.784	14.987	14.261	10.68	20.276	18.653	18.832	24.782	10.575	17.663	3.854	6.748	6.6	9.644	14.118	3.632	9.224	3	3.4	3.5	2.8	4.6	3.1	3.1	0	3.4	2.6	2.8	4.6	-0.2	3.1	3	3	6	2	1	7	4	96	86.4407	90.0763
22082	VARI	71	178	m	33.18	32.136	33.212	30.22	33.758	29.68	32.938	38.792	32.416	36.538	34.436	32.464	36.056	37.424	28.852	22.558	24.705	28.57	24.826	28.33	32.068	7.8	7.6	7.8	7.2	7.8	7.1	7.7	7.8	7.6	7.8	7.2	7.8	7.1	7.7	0	1	0	0	0	0	0	89.2562	96.8254	96.9811
22083	VARI	73	176	m	31.13	23.382	25.209	20.624	24.97	24.869	26.475	37.606	25.524	31.675	28.356	30.51	33.365	36.311	25.914	16.718	21.424	22.186	19.83	23.177	27.505	7.4	5.8	6.1	5	6	6.1	6.4	7.4	4.4	6.1	5	6	6.1	6.4	0	1	1	0	1	0	0	88.9831	97.8947	97.619
22084	VARI	68	174	m	26.078	29.274	30.372	26.784	28.796	25.204	28.231	28.782	31.886	34.491	26.294	28.264	27.758	33.742	19.318	19.282	21.866	17.67	17.06	17.213	23.044	6.4	7	7.4	6.4	6.8	6.1	6.8	6.4	7	7.4	6.4	6.8	6.1	6.8	1	0	1	0	1	1	0	97.8022	89.1304	93.8053
22086	VARI	66	166	w	19.406	27.51	24.691	19.028	20.814	19.297	17.716	27.294	27.476	30.695	26.242	23.028	22.536	21.684	17.118	20.124	19.823	17.78	14.968	12.633	13.468	5	6.6	6	4.6	5	4.4	4.1	5	4.4	6	4.6	5	4.4	3.7	0	1	1	0	1	4	2	76.7857	74.026	78.4615
[truncated: 405 more columns]

## Sheet: Daten (Zürich) (2)
					SCS	SCS		SCS	SCS	SCS		SCS	SCS	SCS	SCS		SCS	SCS	SCS		SCS	SCS	SCS	SCS		SCS	SCS	SCS		SCS	SCS	SCS	SCS		SCS	SCS	SCS		SCS	SCS	SCS	SCS		SCS	SCS	SCS		SCS	SCS
ID	SCS Protokoll	Age [years]	Height [cm]	Sex [m/w]	Delay_Task_1	Delay_Task_2	Delay_Task_1_2	Delay_Task_3	Delay_Task_4	Delay_Task_5	Delay_Task_4_5	Delay_Task_6	Delay_Task_7	SafetyN_Task_1	SafetyN_Task_2	SafetyN_Task_1_2	SafetyN_Task_3	SafetyN_Task_4	SafetyN_Task_5	SafetyN_Task_4_5	SafetyN_Task_6	SafetyN_Task_7	SafetyF_Task_1	SafetyF_Task_2	SafetyF_Task_1_2	SafetyF_Task_3	SafetyF_Task_4	SafetyF_Task_5	SafetyF_Task_4_5	SafetyF_Task_6	SafetyF_Task_7	CarN_Task_1	CarN_Task_2	CarN_Task_1_2	CarN_Task_3	CarN_Task_4	CarN_Task_5	CarN_Task_4_5	CarN_Task_6	CarN_Task_7	CarF_Task_1	CarF_Task_2	CarF_Task_1_2	CarF_Task_3	CarF_Task_4	CarF_Task_5	CarF_Task_4_5	CarF_Task_6	CarF_Task_7
11001	VARI	25	161	w	24.084	25.3	24.692	23.556	21.944	32.524	27.234	30.104	26.423	21.906	27.8	24.853	23.353	26.468	23.865	25.1665	27.8533	27.528	10.164	18.29	14.227	12.518	16.178	14.0775	15.1277	15.3789	13.67	5.8	6.2	6	5.7	5.4	5	5.2	6	6.2	5.8	5.75	5.775	5.7	5.4	5	5.2	6	6.2
11003	VARI	24	184	m	23.294	25.778	24.536	26.388	17.88	17.218	17.549	18.481	18.045	27.504	33.536	30.52	30.528	21.722	18.154	19.938	19.129	21.23	24.418	26.83	25.624	24.59	17.194	12.65	14.922	13.673	16.756	5.6	6.2	5.9	6.3	4.2	3.8	4	4.3	4.2	5.6	6.2	5.9	6.3	4.2	3.8	4	3.8	4.2
11004	VARI	28	176	m	33.602	38.818	36.21	37.228	29.944	40.278	35.111	30.604	36.008	30.14	36.762	33.451	35.793	35.354	34.96	35.157	34.965	38.676	18.926	25.572	22.249	23.902	24.226	23.956	24.091	21.195	24.828	7.8	8.8	8.3	8.5	7.2	9.6	8.4	7.3	8.3	7.8	8.8	8.3	8.5	7.2	9.6	8.4	7.3	8.3
11005	VARI	30	159	w	26.456	28.348	27.402	28.947	26.918	24.594	25.756	25.514	28.179	17.342	25.655	21.4985	20.8356	23.236	20.755	21.9955	18.382	20.698	8.082	15.055	11.5685	10.9812	12.344	9.2375	10.7907	9.73286	12.684	6.2	6.6	6.4	6.7	6.4	5.8	6.1	6	6.6	6.2	7	6.6	7.125	6.4	6	6.2	6.22222	6.7
11006	VARI	21	176	w	17.612	15.28	16.446	18.338	19.642	19.512	19.577	17.02	16.432	24.052	15.68	19.866	24.3	27.804	25.58	26.692	21.964	21.915	17.244	10.5875	13.9157	16.701	21.448	18.866	20.157	15.375	14.933	4.2	3.4	3.8	4.4	4.8	4.8	4.8	4	3.8	4.2	3.5	3.85	4.4	4.8	4.8	4.8	4	3.8
11007	VARI	26	172	m	37.346	37.142	37.244	35.69	39.558	34.882	37.22	39.234	35.23	40.934	44.994	42.964	38.594	46.142	40.09	43.116	40.469	39.175	25.86	30.02	27.94	23.314	29.042	26.564	27.803	25.062	26.277	8.6	8.6	8.6	8.3	9	8.2	8.6	8.9	8.2	8.6	8.6	8.6	8.3	9	8.2	8.6	8.9	8.2
10008	VARI	21	172	w	21.296	21.568	21.432	21.986	20.576	23.554	22.065	20.861	20.318	22.146	22.39	22.268	26.161	23.77	30.584	27.177	24.364	26.784	6.552	8.852	7.702	11.063	10.578	15.68	13.129	10.5062	13.3133	5.2	5.2	5.2	5.4	5	5.8	5.4	5.1	5	5.2	5.2	5.2	5.4	5	5.8	5.4	5	5
11009	VARI	27	173	m	15.41	14.522	14.966	13.082	11.034	12.942	11.988	16.716	14.144	15.566	16.648	16.107	15.83	15.38	16.684	16.032	18.738	14.693	13.736	14.05	13.893	15.325	14.588	11.832	13.21	16.384	13.18	3.2	2.6	2.9	2.3	1.6	2.4	2	3.5	2.5	3.2	2.6	2.9	2.3	1.6	2.4	2	3.5	2.5
11010	VARI	22	184	m	20.218	21.958	21.088	20.068	17.912	19.864	18.888	19.708	19.093	24.53	22.33	23.43	22.464	20.508	21.778	21.143	22.611	20.893	17.354	14.202	15.778	16.349	15.862	14.992	15.427	17.111	15.438	4.8	5.2	5	4.8	4.2	4.8	4.5	4.6	4.5	4.8	5.2	5	4.8	4.2	4.8	4.5	4.6	4.5
11011	VARI	25	176	w	18.846	21.364	20.105	19.863	17.14	19.856	18.498	20.335	18.96	17.192	20.532	18.862	23.819	17.508	21.512	19.51	22.625	20.403	10.206	10.696	10.451	14.71	9.078	14.475	11.7765	15.3267	11.939	4.4	5	4.7	4.8	4	4.8	4.4	4.9	4.5	4.4	5	4.7	4.8	4	4.8	4.4	4.88889	4.5
11013	VARI	27	168	m	29.84	25.63	27.735	25.063	24.218	28.118	26.168	24.474	26.304	37.214	32.968	35.091	32.895	34.974	34.07	34.522	32.169	34.102	24.052	18.736	21.394	19.333	21.898	19.178	20.538	16.536	19.295	7.2	6.2	6.7	6.1	6	6.8	6.4	6	6.4	7.2	6.2	6.7	6.1	6	6.8	6.4	6	6.4
11014	VARI	22	175	w	26.108	26.372	26.24	22.747	21.398	23.864	22.631	24.468	23.267	32.79	35.268	34.029	31.511	27.554	30.158	28.856	32.171	32.551	19.684	22.462	21.073	20.375	17.086	18.342	17.714	19.112	19.544	6.4	6.4	6.4	5.6	5.2	5.8	5.5	6	5.7	6.4	6.4	6.4	5.6	5.2	5.8	5.5	6	5.7
11015	VARI	21	173	w	14.684	14.978	14.831	14.677	13.556	17.544	15.55	15.575	15.912	11.036	13.732	12.384	15.5311	9.444	13.334	11.389	14.328	18.102	10.455	6.75	8.6025	7.63889	5.515	9.30667	7.41083	7.54	12.06	3	3.2	3.1	3.1	2.6	4	3.3	3.4	3.6	3.66667	3.5	3.58333	3.33333	3	4.66667	3.83333	3.375	3.77778
11017	VARI	21	168	w	24.726	24.724	24.725	24.729	19.214	19.936	19.575	24.285	23.386	29.19	31.316	30.253	32.401	25.348	24.624	24.986	30.602	28.976	24.538	25.986	25.262	27.071	21.34	20.266	20.803	24.441	23.964	6	6	6	6	4.6	4.8	4.7	5.9	5.6	6	6	6	6	4.6	4.8	4.7	5.9	5.6
11018	VARI	27	172	w	17.374	16.222	16.798	15.666	14.864	19.986	17.425	17.945	17.546	20.54	17.858	19.199	18.859	14.158	21.174	17.666	20.809	20.591	15.72	12.936	14.328	13.976	9.446	15.436	12.441	14.742	15.062	4	3.6	3.8	3.5	3.2	4.6	3.9	4.2	4.1	4	3.6	3.8	3.5	3.2	4.6	3.9	4.2	4.1
11019	VARI	21	176	m	25.186	32.602	28.894	21.949	22.598	22.888	22.743	21.622	23.762	25.01	23.2025	24.1062	23.366	22.112	24.472	23.292	23.141	25.855	13.966	13.1375	13.5517	13.469	10.4	15.335	12.8675	10.941	13.888	6	5	5.5	5.3	5.4	5.6	5.5	5.2	5.7	6	5	5.5	5.3	5.4	5.6	5.5	5.2	5.7
11020	VARI	21	170	m	21.96	18.774	20.367	19.122	17.71	17.908	17.809	16.651	16.695	25.38	24.238	24.809	23.654	20.698	22.056	21.377	20.323	22.053	17.512	15.748	16.63	15.529	14.5	12.74	13.62	12.719	13.521	5.2	4.6	4.9	4.6	4.2	4.2	4.2	3.9	3.9	5.2	4.6	4.9	4.6	4.2	4.2	4.2	3.9	3.9
11021	VARI	23	180	w	23.056	24.434	23.745	21.347	18.224	22.082	20.153	21.395	23.206	25.738	27.804	26.771	25.983	23.734	27.318	25.526	27.534	33.658	14.184	15.07	14.627	14.209	12.562	14.76	13.661	17.5289	21.213	5.6	5.8	5.7	5.2	4.4	5.4	4.9	5.2	5.7	5.6	5.8	5.7	5.2	4.4	5.4	4.9	5.2	5.7
11022	VARI	21	190	m	25.714	26.784	26.249	28.326	26.542	25.82	26.181	28.499	25.257	25.6	26.98	26.29	24.652	30.118	27.424	28.771	30.012	26.924	18.378	21.634	20.006	17.999	23.826	20.092	21.959	22.045	19.388	6.2	6.4	6.3	6.7	6.4	6.2	6.3	6.8	6.1	6.2	6.4	6.3	6.7	6.4	6.2	6.3	6.8	6.1
11023	VARI	24	173	w	24.666	21.38	23.023	23.006	20.146	21.98	21.063	21.547	24.912	22.168	17.826	19.997	22.341	19.516	23.526	21.521	22.825	28.458	14.622	10.098	12.36	14.625	13.596	15.44	14.518	15.273	20.152	5.8	5	5.4	5.5	4.8	5.2	5	5.1	6	5.8	5	5.4	5.5	4.8	5.2	5	5.1	6
11024	VARI	20	179	w	19.118	16.19	17.654	19.538	19.312	19.166	19.239	21.51	19.385	24.086	19.716	21.901	26.227	21.872	20.47	21.171	27.84	22.676	16.256	12.0775	14.1668	16.038	12.55	11.356	11.953	17.534	13.259	4.6	3.8	4.2	4.7	4.6	4.6	4.6	5.2	4.6	4.6	4	4.3	4.7	4.6	4.6	4.6	5.2	4.6
11026	VARI	22	178	m	20.706	21.436	21.071	20.654	17.078	19.516	18.297	20.122	18.823	26.68	26.656	26.668	26.921	22.218	25.228	23.723	24.775	25.236	21.062	21.246	21.154	19.538	17.122	16.604	16.863	17.955	19.07	5	5.2	5.1	5	4	4.8	4.4	4.8	4.5	5	5.2	5.1	5	4	4.8	4.4	4.8	4.5
11027	VARI	20	189	m	11.454	11.57	11.512	10.733	10.348	13.24	11.794	10.848	11.912	16.544	14.724	15.634	16.898	16.258	17.4	16.829	14.896	16.824	11.124	10.2275	10.6758	12.034	11.718	10.17	10.944	10.7367	11.604	2	2	2	1.7	1.6	2.4	2	1.7	2.1	2	2	2	1.7	1.6	2.4	2	1.66667	2.1
11028	VARI	20	182	m	20.374	23.936	22.155	21.095	19.072	22.88	20.976	19.916	20.315	20.24	25.918	23.079	23.421	23.226	28.46	25.843	23.131	24.409	11.816	16.886	14.351	16.156	16.956	19.644	18.3	17.0211	15.992	4.8	5.8	5.3	5.1	4.6	5.6	5.1	4.8	4.9	4.8	5.8	5.3	5.1	4.6	5.6	5.1	4.77778	4.9
11029	VARI	21	184	m	20.752	20.96	20.856	18.828	15.906	18.892	17.399	20.158	19.518	23.488	23.282	23.385	22.396	17.588	19.366	18.477	23.838	22.038	19.675	15.062	17.3685	15.326	11.492	12.334	11.913	16.559	14.589	5	5	5	4.5	3.6	4.4	4	4.8	4.6	5	5	5	4.5	3.6	4.4	4	4.8	4.6
11121	VARI	25	163	w	14.858	16.808	15.833	15.748	15.394	18.618	17.006	17.787	15.178	14.12	16.224	15.172	19.0022	15.656	21.368	18.512	22.687	15.586	9.028	13.66	11.344	13.21	10.92	14.502	12.711	16.791	12.2975	3.2	3.8	3.5	3.5	3.4	4.4	3.9	4.2	3.3	3.2	3.5	3.35	3.66667	3.4	4.4	3.9	4.2	3.5
12062	VARI	65	172	w	23.316	25.504	24.41	23.895	21.258	21.486	21.372	24.593	23.321	32.882	32.378	32.63	30.143	29.418	27.018	28.218	36.821	30.541	19.108	20.102	19.605	16.221	19.324	14.982	17.153	24.527	20.495	5.8	6.2	6	5.8	5.2	5.2	5.2	6.4	5.6	5.8	6.2	6	5.8	5.2	5.2	5.2	6.4	5.6
12063	VARI	69	173	m	18.1	15.86	16.98	19.239	16.014	18.3	17.157	17.911	16.069	22.93	19.1575	21.0438	26.923	20.65	27.78	24.215	26.085	22.076	14.762	12.2775	13.5198	17.614	15.118	21.978	18.548	19.98	15.853	4.4	3.4	3.9	5.7	3.8	4.8	4.3	4.4	3.8	4.4	4.25	4.325	5.7	3.8	4.8	4.3	4.4	3.8
12064	VARI	72	173	w	34.094	34.922	34.508	43.285	28.908	28.984	28.946	31.1	27.195	39.46	43.048	41.254	42.9837	37.766	37.862	37.814	38.043	33.632	26.24	31.936	29.088	32.4337	28.248	26.89	27.569	25.606	23.007	8	8.2	8.1	8	7	7	7	7.4	6.6	8	8.2	8.1	8	7	7	7	7.4	6.6
12065	VARI	70	172	w	22.098	22.192	22.145	21.04	17.432	19.386	18.409	17.737	21.867	28.93	28.282	28.606	23.257	18.366	19.674	19.02	18.9913	24.758	21.754	21.695	21.7245	17.1067	11.916	17.4675	14.6918	12.5525	17.822	5.4	5.4	5.4	5	4	4.6	4.3	4	5.2	5.4	5.4	5.4	5	4	4.75	4.375	4.125	5.2
12067	VARI	68	156	w	25.076	25.348	25.212	24.116	21.018	19.94	20.479	22.006	23.031	30.372	26.535	28.4535	17.1737	22.082	14.844	18.463	21.8233	25.339	20.58	15.7625	18.1713	9.91333	14.254	7.74333	10.9987	13.7725	16.894	6	6	6	5.6	5	4.6	4.8	5.2	5.5	6	6.25	6.125	5.71429	5	5.33333	5.16667	5.33333	5.5
12069	VARI	74	177	m	23.918	26.904	25.411	23.465	21.574	23.532	22.553	20.672	20.64	26.932	29.172	28.052	24.93	27.7	29.498	28.599	26.093	26.721	15.102	20.276	17.689	18.15	20.932	22.624	21.778	17.749	20.551	5.8	6.4	6.1	5.6	5.2	5.8	5.5	5	5	5.8	6.4	6.1	5.6	5.2	5.8	5.5	5	5
12070	VARI	74	169	m	25.12	24.306	24.713	26.984	21.442	19.894	20.668	22.902	20.066	27.39	27.214	27.302	29.679	29.254	22.874	26.064	26.419	24.935	20.6	19.048	19.824	24.045	23.778	18.18	20.979	19.947	18.668	6	5.8	5.9	6.4	5.2	4.8	5	5.5	4.8	6	5.8	5.9	6.4	5.2	4.8	5	5.5	4.8
12072	VARI	66	175	m	37.416	29.322	33.369	32.999	27.43	26.82	27.125	23.741	26.061	34.13	32.742	33.436	36.2533	31.884	34.615	33.2495	27.758	30.131	26.0325	17.956	21.9943	24.6567	20.788	22.305	21.5465	15.596	19.485	6.5	7	6.75	7.6	6.6	6.6	6.6	5.8	6.3	6.5	7	6.75	8	6.6	6.5	6.55	5.8	6.3
12075	VARI	72	170	m	31.114	32.558	31.836	29.506	24.468	34.794	29.631	24.827	24.453	37.774	39.194	38.484	35.839	34.234	31.6825	32.9583	30.909	30.675	25.262	24.86	25.061	22.086	24.894	25.165	25.0295	20.32	21.146	7.4	7.6	7.5	7	6	5.75	5.875	6	5.9	7.4	7.6	7.5	7	6	5.75	5.875	6	5.9
12091	VARI	74	173	m	30.436	46.724	38.58	37.676	39.654	44.906	42.28	29.195	28.802	41.6175	42.45	42.0337	41.2678	48.174	40.87	44.522	30.509	34.549	33.97	30.8075	32.3888	30.9478	38.308	29.5025	33.9052	28.4438	30.3189	7	8.75	7.875	7.77778	9	10.4	9.7	7	6.9	8	8.75	8.375	7.77778	9	11.5	10.25	7.625	6.9
21031	VARI	20	158	w	21.66	22.65	22.155	23.655	21.056	24.494	22.775	23.74	24.407	29.244	28.73	28.987	33.924	30.67	35.03	32.85	34.289	35.484	12.358	14.224	13.291	19.558	18.496	19.162	18.829	18.537	20.192	5.4	5.6	5.5	5.9	5.2	6	5.6	5.9	6	5.4	5.6	5.5	5.9	5.2	6	5.6	5.9	6
21033	VARI	22	179	w	20.802	22.58	21.691	21.045	22.2	23.628	22.914	22.486	23.534	20.618	23.596	22.107	24.773	26.586	28.502	27.544	27.925	30.855	12.546	15.18	13.863	16.622	19.154	19.402	19.278	18.687	20.945	5	5.4	5.2	5.1	5.4	5.8	5.6	5.5	5.8	5	5.4	5.2	5.1	5.4	5.8	5.6	5.5	5.8
21034	VARI	20	170	w	27.788	25.13	26.459	25.974	26.748	28.584	27.666	26.875	28.44	33.004	26.058	29.531	30.633	32.97	27.598	30.284	35.422	32.041	17.402	12.968	15.185	15.196	16.4	16.498	16.449	17.895	18.949	6.8	6	6.4	6.3	6.4	7.4	6.9	6.6	7	6.8	6	6.4	6.3	6.4	7.4	6.9	6.6	7
21035	VARI	21	168	w	17.36	17.86	17.61	18.487	15.262	16.44	15.851	15.459	15.47	21.11	20.994	21.052	27.018	17.588	18.302	17.945	20.524	20.627	13.65	13.686	13.668	19.426	10.212	9.994	10.103	12.706	13.014	4	4.2	4.1	4.5	3.4	3.8	3.6	3.5	3.5	4	3.2	3.6	4.5	3.4	3.8	3.6	3.5	3.5
21036	VARI	24	184	m	14	14.174	14.087	16.004	15.102	17.946	16.524	16.059	15.078	14.244	15.062	14.653	18.753	19.38	19.568	19.474	19.118	17.78	6.52	5.88	6.2	10.62	12.586	13.458	13.022	11.273	8.872	3	3	3	3.6	3.4	4.2	3.8	3.6	3.3	3	2.2	2.6	3.2	3.4	3.4	3.4	3.6	3.3
21037	VARI	28	185	m	16.064	17.974	17.019	18.12	15.5	19.458	17.479	16.437	16.678	23.206	22.214	22.71	25.619	21.026	24.332	22.679	23.915	24.396	8.308	5.786	7.047	10.629	5.578	8.646	7.112	8.689	7.689	3.8	4.2	4	4.4	3.6	4.6	4.1	3.9	4	3.8	4.2	4	4.4	2.6	4.6	3.6	3.9	4
21038	VARI	22	173	w	22.032	23.492	22.762	19.793	18.996	21.494	20.245	19.283	19.403	29.202	27.24	28.221	26.365	24.49	21.528	23.009	22.804	24.856	21.554	17.214	19.384	19.281	16.624	12.126	14.375	15.348	17.454	5.4	5.6	5.5	4.8	4.6	5	4.8	4.6	4.6	5.4	5.6	5.5	4.8	4.6	5	4.8	4.6	4.6
21040	VARI	27	179	m	18.608	21.3	19.954	17.916	15.49	18.784	17.137	18.366	21.303	21.968	28.162	25.065	24.273	23.966	25.538	24.752	27.056	32.174	12.852	19.294	16.073	15.681	16.508	15.772	16.14	18.697	24.381	4.4	5	4.7	4.3	3.6	4.4	4	4.4	5.2	4.4	5	4.7	4.3	3.6	4.4	4	4.4	5.2
21041	VARI	24	170	w	14.736	15.102	14.919	14.461	13.582	14.914	14.248	14.598	13.418	18.29	15.018	16.654	18.175	17.164	17.406	17.285	19.79	16.09	16.29	14.21	15.25	17.222	17.066	15.462	16.264	17.843	13.864	3.2	3.2	3.2	3.1	2.8	3.2	3	3.1	2.7	3.2	2	2.6	3.1	2.8	3.2	3	3.1	2.7
21042	VARI	20	180	w	20.924	21.422	21.173	21.925	19.876	20.19	20.033	21.89	21.306	31.688	31.878	31.783	30.729	29.578	28.97	29.274	31.605	30.606	22.494	22.558	22.526	20.603	20.264	19.156	19.71	21.894	21.694	5.2	5.2	5.2	5.4	4.8	5	4.9	5.4	5.2	5.2	5.2	5.2	5.4	4.8	5	4.9	5.4	5.2
21045	VARI	23	179	m	25.714	26.604	26.159	22.832	21.052	31.394	26.223	23.625	18.578	27.464	32.204	29.834	23.937	20.356	14.036	17.196	26.04	30.376	18.708	25.334	22.021	17.911	15.682	10.8	13.241	20.536	26.88	6.2	6.4	6.3	5.5	5	3.2	4.1	5.7	4.1	6.2	6.4	6.3	5.5	5	3.2	4.1	5.7	4.1
21046	VARI	20	148	w	20.04	20.04	20.04	22.313	20.19	19.642	19.916	18.023	18.069	23.802	23.658	23.73	26.202	22.458	21.258	21.858	18.859	16.313	17.802	18.002	17.902	21.342	18.71	14.714	16.712	13.328	11.195	4.8	4.8	4.8	5.4	4.8	4.6	4.7	4.2	4.1	4.8	4.8	4.8	5.4	4.8	4.6	4.7	4.2	4.1
21047	VARI	22	164	w	20.182	20.962	20.572	17.902	18.014	19.948	18.981	19.374	18.264	22.658	24.896	23.777	21.43	20.596	18.71	19.653	23.277	21.657	20.182	22.178	21.18	18.605	16.552	13.982	15.267	20.593	18.04	4.8	5	4.9	4.2	4.2	4.6	4.4	4.6	4.3	4.8	5	4.9	4.2	4.2	4.6	4.4	4.6	3.8
21050	VARI	20	179	w	24.13	30.56	27.345	23.279	18.704	20.478	19.591	19.389	19.626	26.186	36.344	31.265	25.401	20.6	22.136	21.368	21.721	19.965	24.79	33.44	29.115	21.999	18.73	16.796	17.763	18.477	17.698	5.8	7	6.4	5.5	4.4	4.8	4.6	4.6	4.6	5.8	7	6.4	5.5	4.4	4.8	4.6	4.6	4.6
21051	VARI	26	167	w	27.014	25.166	26.09	27.746	23.572	24.19	23.881	23.609	22.893	37.948	37.602	37.775	38.69	32.974	35.248	34.111	31.065	30.564	27.388	26.24	26.814	26.55	23	23.556	23.278	19.602	19.486	6.6	6.6	6.6	6.8	5.8	6	5.9	5.8	5.6	6.6	6.6	6.6	6.8	5.8	6	5.9	5.1	5.6
21053	VARI	26	185	m	17.152	19.904	18.528	18.357	16.44	21.234	18.837	16.24	17.707	21.396	27.932	24.664	26.557	21.336	26.618	23.977	23.306	24.61	15.722	19.456	17.589	19.543	16.09	19.118	17.604	16.758	18.53	4	4.8	4.4	4.4	3.8	5	4.4	3.8	4.2	4	4.8	4.4	4.4	3.8	5	4.4	3.8	4.2
22076	VARI	68	162	w	16.314	21.56	18.937	29.438	18.454	26.48	22.467	19.338	20.619	13.23	26.152	19.691	27.217	25.702	25.968	25.835	24.416	27.643	10.47	21.762	16.116	21.943	21.074	22.13	21.602	17.888	21.527	3.6	5.2	4.4	5	4.4	6.2	5.3	4.6	5	0.8	5.2	3	4.5	4.4	6.2	5.3	4.6	5
22079	VARI	74	150	w	34.712	32.086	33.399	33.217	36.934	35.386	36.16	22.881	24.179	23.304	29.074	26.189	30.01	30.71	37.57	34.14	21.534	28.777	10.93	16.556	13.743	14.27	17.202	21.308	19.255	8.593	15.214	7.8	7.4	7.6	7.7	8.8	8.2	8.5	5.5	5.9	5.8	7.4	6.6	7.7	8.8	8.2	8.5	4.1	5.9
22080	VARI	72	165	w	30.784	39.892	35.338	29.971	33.61	31.726	32.668	29.509	31.24	26.922	33.17	30.046	28.03	32.946	31.12	32.033	28.965	31.487	24.222	30.616	27.419	26.31	28.066	27.092	27.579	26.21	29.282	7	9.4	8.2	7	7.8	7.4	7.6	6.9	7.3	7	9.4	8.2	7	7.8	7.4	7.6	6.9	7.3
22081	VARI	66	173	m	12.948	14.812	13.88	15.592	13.014	19.784	16.399	14.987	14.261	10.68	20.276	15.478	18.653	18.832	24.782	21.807	10.575	17.663	3.854	6.748	5.301	6.6	9.644	14.118	11.881	3.632	9.224	3	3.4	3.2	3.5	2.8	4.6	3.7	3.1	3.1	0	3.4	1.7	2.6	2.8	4.6	3.7	-0.2	3.1
22082	VARI	71	178	m	33.18	32.136	32.658	33.212	30.22	33.758	31.989	29.68	32.938	38.792	32.416	35.604	36.538	34.436	32.464	33.45	36.056	37.424	28.852	22.558	25.705	24.705	28.57	24.826	26.698	28.33	32.068	7.8	7.6	7.7	7.8	7.2	7.8	7.5	7.1	7.7	7.8	7.6	7.7	7.8	7.2	7.8	7.5	7.1	7.7
22083	VARI	73	176	m	31.13	23.382	27.256	25.209	20.624	24.97	22.797	24.869	26.475	37.606	25.524	31.565	31.675	28.356	30.51	29.433	33.365	36.311	25.914	16.718	21.316	21.424	22.186	19.83	21.008	23.177	27.505	7.4	5.8	6.6	6.1	5	6	5.5	6.1	6.4	7.4	4.4	5.9	6.1	5	6	5.5	6.1	6.4
22084	VARI	68	174	m	26.078	29.274	27.676	30.372	26.784	28.796	27.79	25.204	28.231	28.782	31.886	30.334	34.491	26.294	28.264	27.279	27.758	33.742	19.318	19.282	19.3	21.866	17.67	17.06	17.365	17.213	23.044	6.4	7	6.7	7.4	6.4	6.8	6.6	6.1	6.8	6.4	7	6.7	7.4	6.4	6.8	6.6	6.1	6.8
22086	VARI	66	166	w	19.406	27.51	23.458	24.691	19.028	20.814	19.921	19.297	17.716	27.294	27.476	27.385	30.695	26.242	23.028	24.635	22.536	21.684	17.118	20.124	18.621	19.823	17.78	14.968	16.374	12.633	13.468	5	6.6	5.8	6	4.6	5	4.8	4.4	4.1	5	4.4	4.7	6	4.6	5	4.8	4.4	3.7
[truncated: 246 more columns]

## Sheet: SPSS
ID	SCS Protokoll	Age [years]	Height [cm]	Sex [m/w]	Delay_Task_1	Delay_Task_2	Delay_Task_3	Delay_Task_4	Delay_Task_5	Delay_Task_6	Delay_Task_7	SafetyN_Task_1	SafetyN_Task_2	SafetyN_Task_3	SafetyN_Task_4	SafetyN_Task_5	SafetyN_Task_6	SafetyN_Task_7	SafetyF_Task_1	SafetyF_Task_2	SafetyF_Task_3	SafetyF_Task_4	SafetyF_Task_5	SafetyF_Task_6	SafetyF_Task_7	CarN_Task_1	CarN_Task_2	CarN_Task_3	CarN_Task_4	CarN_Task_5	CarN_Task_6	CarN_Task_7	CarF_Task_1	CarF_Task_2	CarF_Task_3	CarF_Task_4	CarF_Task_5	CarF_Task_6	CarF_Task_7	Collision_Task_1	Collision_Task_2	Collision_Task_3	Collision_Task_4	Collision_Task_5	Collision_Task_6	Collision_Task_7	AKTIV_ACC_Task_1	AKTIV_ACC_Task_2	AKTIV_ACC_Task_3
11001	VARI	25	161	w	24.084	25.3	23.556	21.944	32.524	30.104	26.423	21.906	27.8	23.353	26.468	23.865	27.8533	27.528	10.164	18.29	12.518	16.178	14.0775	15.3789	13.67	5.8	6.2	5.7	5.4	5	6	6.2	5.8	5.75	5.7	5.4	5	6	6.2	2	2	4	0	1	2	3	91.1392	89.4737	97.7011
11003	VARI	24	184	m	23.294	25.778	26.388	17.88	17.218	18.481	18.045	27.504	33.536	30.528	21.722	18.154	19.129	21.23	24.418	26.83	24.59	17.194	12.65	13.673	16.756	5.6	6.2	6.3	4.2	3.8	4.3	4.2	5.6	6.2	6.3	4.2	3.8	3.8	4.2	0	0	0	0	1	2	0	98.8889	95.3271	96.1353
11004	VARI	28	176	m	33.602	38.818	37.228	29.944	40.278	30.604	36.008	30.14	36.762	35.793	35.354	34.96	34.965	38.676	18.926	25.572	23.902	24.226	23.956	21.195	24.828	7.8	8.8	8.5	7.2	9.6	7.3	8.3	7.8	8.8	8.5	7.2	9.6	7.3	8.3	0	0	1	0	0	0	2	96.9697	100	91.9414
11005	VARI	30	159	w	26.456	28.348	28.947	26.918	24.594	25.514	28.179	17.342	25.655	20.8356	23.236	20.755	18.382	20.698	8.082	15.055	10.9812	12.344	9.2375	9.73286	12.684	6.2	6.6	6.7	6.4	5.8	6	6.6	6.2	7	7.125	6.4	6	6.22222	6.7	3	1	5	0	3	6	4	96.2617	95.4955	97.3214
11006	VARI	21	176	w	17.612	15.28	18.338	19.642	19.512	17.02	16.432	24.052	15.68	24.3	27.804	25.58	21.964	21.915	17.244	10.5875	16.701	21.448	18.866	15.375	14.933	4.2	3.4	4.4	4.8	4.8	4	3.8	4.2	3.5	4.4	4.8	4.8	4	3.8	0	2	1	0	0	1	1	93.5897	88.8889	95.5696
11007	VARI	26	172	m	37.346	37.142	35.69	39.558	34.882	39.234	35.23	40.934	44.994	38.594	46.142	40.09	40.469	39.175	25.86	30.02	23.314	29.042	26.564	25.062	26.277	8.6	8.6	8.3	9	8.2	8.9	8.2	8.6	8.6	8.3	9	8.2	8.9	8.2	0	0	0	0	0	0	0	91.3669	95.6835	91.4179
10008	VARI	21	172	w	21.296	21.568	21.986	20.576	23.554	20.861	20.318	22.146	22.39	26.161	23.77	30.584	24.364	26.784	6.552	8.852	11.063	10.578	15.68	10.5062	13.3133	5.2	5.2	5.4	5	5.8	5.1	5	5.2	5.2	5.4	5	5.8	5	5	3	3	3	1	2	6	3	82.8947	87.7778	91.6667
11009	VARI	27	173	m	15.41	14.522	13.082	11.034	12.942	16.716	14.144	15.566	16.648	15.83	15.38	16.684	18.738	14.693	13.736	14.05	15.325	14.588	11.832	16.384	13.18	3.2	2.6	2.3	1.6	2.4	3.5	2.5	3.2	2.6	2.3	1.6	2.4	3.5	2.5	1	0	0	0	1	0	0	98.1481	94.4444	98.9796
11010	VARI	22	184	m	20.218	21.958	20.068	17.912	19.864	19.708	19.093	24.53	22.33	22.464	20.508	21.778	22.611	20.893	17.354	14.202	16.349	15.862	14.992	17.111	15.438	4.8	5.2	4.8	4.2	4.8	4.6	4.5	4.8	5.2	4.8	4.2	4.8	4.6	4.5	0	2	0	0	1	0	0	95.2381	97.8495	96.988
11011	VARI	25	176	w	18.846	21.364	19.863	17.14	19.856	20.335	18.96	17.192	20.532	23.819	17.508	21.512	22.625	20.403	10.206	10.696	14.71	9.078	14.475	15.3267	11.939	4.4	5	4.8	4	4.8	4.9	4.5	4.4	5	4.8	4	4.8	4.88889	4.5	1	1	1	1	1	2	2	96.4286	83.0508	91.1111
11013	VARI	27	168	m	29.84	25.63	25.063	24.218	28.118	24.474	26.304	37.214	32.968	32.895	34.974	34.07	32.169	34.102	24.052	18.736	19.333	21.898	19.178	16.536	19.295	7.2	6.2	6.1	6	6.8	6	6.4	7.2	6.2	6.1	6	6.8	6	6.4	0	0	0	0	1	1	0	99.1667	93.4579	96.1353
11014	VARI	22	175	w	26.108	26.372	22.747	21.398	23.864	24.468	23.267	32.79	35.268	31.511	27.554	30.158	32.171	32.551	19.684	22.462	20.375	17.086	18.342	19.112	19.544	6.4	6.4	5.6	5.2	5.8	6	5.7	6.4	6.4	5.6	5.2	5.8	6	5.7	1	0	0	0	0	0	1	86.9159	82.6531	96.3351
11015	VARI	21	173	w	14.684	14.978	14.677	13.556	17.544	15.575	15.912	11.036	13.732	15.5311	9.444	13.334	14.328	18.102	10.455	6.75	7.63889	5.515	9.30667	7.54	12.06	3	3.2	3.1	2.6	4	3.4	3.6	3.66667	3.5	3.33333	3	4.66667	3.375	3.77778	4	3	5	5	3	6	1	95	91.6667	96.124
11017	VARI	21	168	w	24.726	24.724	24.729	19.214	19.936	24.285	23.386	29.19	31.316	32.401	25.348	24.624	30.602	28.976	24.538	25.986	27.071	21.34	20.266	24.441	23.964	6	6	6	4.6	4.8	5.9	5.6	6	6	6	4.6	4.8	5.9	5.6	0	0	0	0	0	0	0	93.3333	96.9697	97.4093
11018	VARI	27	172	w	17.374	16.222	15.666	14.864	19.986	17.945	17.546	20.54	17.858	18.859	14.158	21.174	20.809	20.591	15.72	12.936	13.976	9.446	15.436	14.742	15.062	4	3.6	3.5	3.2	4.6	4.2	4.1	4	3.6	3.5	3.2	4.6	4.2	4.1	0	1	1	2	0	1	0	90	92.1875	97.7099
11019	VARI	21	176	m	25.186	32.602	21.949	22.598	22.888	21.622	23.762	25.01	23.2025	23.366	22.112	24.472	23.141	25.855	13.966	13.1375	13.469	10.4	15.335	10.941	13.888	6	5	5.3	5.4	5.6	5.2	5.7	6	5	5.3	5.4	5.6	5.2	5.7	1	1	0	3	2	3	1	91.2088	89.5238	94.2857
11020	VARI	21	170	m	21.96	18.774	19.122	17.71	17.908	16.651	16.695	25.38	24.238	23.654	20.698	22.056	20.323	22.053	17.512	15.748	15.529	14.5	12.74	12.719	13.521	5.2	4.6	4.6	4.2	4.2	3.9	3.9	5.2	4.6	4.6	4.2	4.2	3.9	3.9	0	0	2	0	2	0	0	83.0769	77.9661	88.2353
11021	VARI	23	180	w	23.056	24.434	21.347	18.224	22.082	21.395	23.206	25.738	27.804	25.983	23.734	27.318	27.534	33.658	14.184	15.07	14.209	12.562	14.76	17.5289	21.213	5.6	5.8	5.2	4.4	5.4	5.2	5.7	5.6	5.8	5.2	4.4	5.4	5.2	5.7	1	2	3	1	2	1	0	100	83.3333	96.6851
11022	VARI	21	190	m	25.714	26.784	28.326	26.542	25.82	28.499	25.257	25.6	26.98	24.652	30.118	27.424	30.012	26.924	18.378	21.634	17.999	23.826	20.092	22.045	19.388	6.2	6.4	6.7	6.4	6.2	6.8	6.1	6.2	6.4	6.7	6.4	6.2	6.8	6.1	0	0	0	0	0	1	0	93.2692	97.2727	93.3333
11023	VARI	24	173	w	24.666	21.38	23.006	20.146	21.98	21.547	24.912	22.168	17.826	22.341	19.516	23.526	22.825	28.458	14.622	10.098	14.625	13.596	15.44	15.273	20.152	5.8	5	5.5	4.8	5.2	5.1	6	5.8	5	5.5	4.8	5.2	5.1	6	0	2	1	0	0	1	0	89.3617	93.9759	97.2678
11024	VARI	20	179	w	19.118	16.19	19.538	19.312	19.166	21.51	19.385	24.086	19.716	26.227	21.872	20.47	27.84	22.676	16.256	12.0775	16.038	12.55	11.356	17.534	13.259	4.6	3.8	4.7	4.6	4.6	5.2	4.6	4.6	4	4.7	4.6	4.6	5.2	4.6	0	2	1	0	1	0	1	100	87.6923	93.1677
11026	VARI	22	178	m	20.706	21.436	20.654	17.078	19.516	20.122	18.823	26.68	26.656	26.921	22.218	25.228	24.775	25.236	21.062	21.246	19.538	17.122	16.604	17.955	19.07	5	5.2	5	4	4.8	4.8	4.5	5	5.2	5	4	4.8	4.8	4.5	0	0	0	0	1	0	0	91.7647	96.6667	97.1591
11027	VARI	20	189	m	11.454	11.57	10.733	10.348	13.24	10.848	11.912	16.544	14.724	16.898	16.258	17.4	14.896	16.824	11.124	10.2275	12.034	11.718	10.17	10.7367	11.604	2	2	1.7	1.6	2.4	1.7	2.1	2	2	1.7	1.6	2.4	1.66667	2.1	1	3	1	0	0	1	1	98.0392	91.4894	92.1348
11028	VARI	20	182	m	20.374	23.936	21.095	19.072	22.88	19.916	20.315	20.24	25.918	23.421	23.226	28.46	23.131	24.409	11.816	16.886	16.156	16.956	19.644	17.0211	15.992	4.8	5.8	5.1	4.6	5.6	4.8	4.9	4.8	5.8	5.1	4.6	5.6	4.77778	4.9	1	0	1	0	0	1	0	92.5	93.8776	85.1351
11029	VARI	21	184	m	20.752	20.96	18.828	15.906	18.892	20.158	19.518	23.488	23.282	22.396	17.588	19.366	23.838	22.038	19.675	15.062	15.326	11.492	12.334	16.559	14.589	5	5	4.5	3.6	4.4	4.8	4.6	5	5	4.5	3.6	4.4	4.8	4.6	1	0	2	1	2	0	1	97.6744	94.3182	92.1053
11121	VARI	25	163	w	14.858	16.808	15.748	15.394	18.618	17.787	15.178	14.12	16.224	19.0022	15.656	21.368	22.687	15.586	9.028	13.66	13.21	10.92	14.502	16.791	12.2975	3.2	3.8	3.5	3.4	4.4	4.2	3.3	3.2	3.5	3.66667	3.4	4.4	4.2	3.5	2	1	3	1	0	0	3	91.6667	89.4737	88.806
12062	VARI	65	172	w	23.316	25.504	23.895	21.258	21.486	24.593	23.321	32.882	32.378	30.143	29.418	27.018	36.821	30.541	19.108	20.102	16.221	19.324	14.982	24.527	20.495	5.8	6.2	5.8	5.2	5.2	6.4	5.6	5.8	6.2	5.8	5.2	5.2	6.4	5.6	0	0	0	0	1	0	0	91.358	94.9367	93.8144
12063	VARI	69	173	m	18.1	15.86	19.239	16.014	18.3	17.911	16.069	22.93	19.1575	26.923	20.65	27.78	26.085	22.076	14.762	12.2775	17.614	15.118	21.978	19.98	15.853	4.4	3.4	5.7	3.8	4.8	4.4	3.8	4.4	4.25	5.7	3.8	4.8	4.4	3.8	2	2	1	0	0	0	0	93.75	100	95.0549
12064	VARI	72	173	w	34.094	34.922	43.285	28.908	28.984	31.1	27.195	39.46	43.048	42.9837	37.766	37.862	38.043	33.632	26.24	31.936	32.4337	28.248	26.89	25.606	23.007	8	8.2	8	7	7	7.4	6.6	8	8.2	8	7	7	7.4	6.6	0	0	2	0	0	0	0	88.8889	94.5455	89.4389
12065	VARI	70	172	w	22.098	22.192	21.04	17.432	19.386	17.737	21.867	28.93	28.282	23.257	18.366	19.674	18.9913	24.758	21.754	21.695	17.1067	11.916	17.4675	12.5525	17.822	5.4	5.4	5	4	4.6	4	5.2	5.4	5.4	5	4	4.75	4.125	5.2	0	1	2	2	2	4	0	87.5	85.1351	88.4892
12067	VARI	68	156	w	25.076	25.348	24.116	21.018	19.94	22.006	23.031	30.372	26.535	17.1737	22.082	14.844	21.8233	25.339	20.58	15.7625	9.91333	14.254	7.74333	13.7725	16.894	6	6	5.6	5	4.6	5.2	5.5	6	6.25	5.71429	5	5.33333	5.33333	5.5	0	2	7	1	3	5	1	88.4058	89.0244	93.5294
12069	VARI	74	177	m	23.918	26.904	23.465	21.574	23.532	20.672	20.64	26.932	29.172	24.93	27.7	29.498	26.093	26.721	15.102	20.276	18.15	20.932	22.624	17.749	20.551	5.8	6.4	5.6	5.2	5.8	5	5	5.8	6.4	5.6	5.2	5.8	5	5	1	0	2	0	0	0	0	66.6667	79.7619	93.3702
12070	VARI	74	169	m	25.12	24.306	26.984	21.442	19.894	22.902	20.066	27.39	27.214	29.679	29.254	22.874	26.419	24.935	20.6	19.048	24.045	23.778	18.18	19.947	18.668	6	5.8	6.4	5.2	4.8	5.5	4.8	6	5.8	6.4	5.2	4.8	5.5	4.8	0	1	0	0	1	0	0	91.7647	84.3373	90.6404
12072	VARI	66	175	m	37.416	29.322	32.999	27.43	26.82	23.741	26.061	34.13	32.742	36.2533	31.884	34.615	27.758	30.131	26.0325	17.956	24.6567	20.788	22.305	15.596	19.485	6.5	7	7.6	6.6	6.6	5.8	6.3	6.5	7	8	6.6	6.5	5.8	6.3	1	1	2	0	1	2	1	85.0467	70.3297	93.1452
12075	VARI	72	170	m	31.114	32.558	29.506	24.468	34.794	24.827	24.453	37.774	39.194	35.839	34.234	31.6825	30.909	30.675	25.262	24.86	22.086	24.894	25.165	20.32	21.146	7.4	7.6	7	6	5.75	6	5.9	7.4	7.6	7	6	5.75	6	5.9	0	0	0	0	1	0	1	82.9545	68.4783	85.3081
12091	VARI	74	173	m	30.436	46.724	37.676	39.654	44.906	29.195	28.802	41.6175	42.45	41.2678	48.174	40.87	30.509	34.549	33.97	30.8075	30.9478	38.308	29.5025	28.4438	30.3189	7	8.75	7.77778	9	10.4	7	6.9	8	8.75	7.77778	9	11.5	7.625	6.9	1	1	2	0	2	2	1	100	87.5	94.9091
21031	VARI	20	158	w	21.66	22.65	23.655	21.056	24.494	23.74	24.407	29.244	28.73	33.924	30.67	35.03	34.289	35.484	12.358	14.224	19.558	18.496	19.162	18.537	20.192	5.4	5.6	5.9	5.2	6	5.9	6	5.4	5.6	5.9	5.2	6	5.9	6	1	1	1	1	0	1	1	98.9583	94.9495	98.9848
21033	VARI	22	179	w	20.802	22.58	21.045	22.2	23.628	22.486	23.534	20.618	23.596	24.773	26.586	28.502	27.925	30.855	12.546	15.18	16.622	19.154	19.402	18.687	20.945	5	5.4	5.1	5.4	5.8	5.5	5.8	5	5.4	5.1	5.4	5.8	5.5	5.8	0	1	0	0	0	0	0	97.619	94.6237	96.6292
21034	VARI	20	170	w	27.788	25.13	25.974	26.748	28.584	26.875	28.44	33.004	26.058	30.633	32.97	27.598	35.422	32.041	17.402	12.968	15.196	16.4	16.498	17.895	18.949	6.8	6	6.3	6.4	7.4	6.6	7	6.8	6	6.3	6.4	7.4	6.6	7	1	0	0	2	0	2	0	88.2883	86.2745	96.2791
21035	VARI	21	168	w	17.36	17.86	18.487	15.262	16.44	15.459	15.47	21.11	20.994	27.018	17.588	18.302	20.524	20.627	13.65	13.686	19.426	10.212	9.994	12.706	13.014	4	4.2	4.5	3.4	3.8	3.5	3.5	4	3.2	4.5	3.4	3.8	3.5	3.5	1	1	0	1	1	1	2	90.2778	94.5205	94.3396
21036	VARI	24	184	m	14	14.174	16.004	15.102	17.946	16.059	15.078	14.244	15.062	18.753	19.38	19.568	19.118	17.78	6.52	5.88	10.62	12.586	13.458	11.273	8.872	3	3	3.6	3.4	4.2	3.6	3.3	3	2.2	3.2	3.4	3.4	3.6	3.3	3	3	4	0	1	3	6	100	88.6792	89.0756
21037	VARI	28	185	m	16.064	17.974	18.12	15.5	19.458	16.437	16.678	23.206	22.214	25.619	21.026	24.332	23.915	24.396	8.308	5.786	10.629	5.578	8.646	8.689	7.689	3.8	4.2	4.4	3.6	4.6	3.9	4	3.8	4.2	4.4	2.6	4.6	3.9	4	4	4	5	4	3	7	9	76.7857	83.8235	77.3109
21038	VARI	22	173	w	22.032	23.492	19.793	18.996	21.494	19.283	19.403	29.202	27.24	26.365	24.49	21.528	22.804	24.856	21.554	17.214	19.281	16.624	12.126	15.348	17.454	5.4	5.6	4.8	4.6	5	4.6	4.6	5.4	5.6	4.8	4.6	5	4.6	4.6	0	0	0	0	2	1	0	91.1111	94	97.006
21040	VARI	27	179	m	18.608	21.3	17.916	15.49	18.784	18.366	21.303	21.968	28.162	24.273	23.966	25.538	27.056	32.174	12.852	19.294	15.681	16.508	15.772	18.697	24.381	4.4	5	4.3	3.6	4.4	4.4	5.2	4.4	5	4.3	3.6	4.4	4.4	5.2	1	0	0	0	1	1	0	98.7654	92.4051	98.9529
21041	VARI	24	170	w	14.736	15.102	14.461	13.582	14.914	14.598	13.418	18.29	15.018	18.175	17.164	17.406	19.79	16.09	16.29	14.21	17.222	17.066	15.462	17.843	13.864	3.2	3.2	3.1	2.8	3.2	3.1	2.7	3.2	2	3.1	2.8	3.2	3.1	2.7	0	1	0	0	1	0	0	96.8254	93.3333	97.479
21042	VARI	20	180	w	20.924	21.422	21.925	19.876	20.19	21.89	21.306	31.688	31.878	30.729	29.578	28.97	31.605	30.606	22.494	22.558	20.603	20.264	19.156	21.894	21.694	5.2	5.2	5.4	4.8	5	5.4	5.2	5.2	5.2	5.4	4.8	5	5.4	5.2	0	0	0	0	0	0	0	96.5517	96.7213	92.8571
21045	VARI	23	179	m	25.714	26.604	22.832	21.052	31.394	23.625	18.578	27.464	32.204	23.937	20.356	14.036	26.04	30.376	18.708	25.334	17.911	15.682	10.8	20.536	26.88	6.2	6.4	5.5	5	3.2	5.7	4.1	6.2	6.4	5.5	5	3.2	5.7	4.1	0	0	0	0	1	0	0	97.1429	96.4912	96.2766
21046	VARI	20	148	w	20.04	20.04	22.313	20.19	19.642	18.023	18.069	23.802	23.658	26.202	22.458	21.258	18.859	16.313	17.802	18.002	21.342	18.71	14.714	13.328	11.195	4.8	4.8	5.4	4.8	4.6	4.2	4.1	4.8	4.8	5.4	4.8	4.6	4.2	4.1	0	0	0	0	0	1	2	97.0588	95.2381	97.561
21047	VARI	22	164	w	20.182	20.962	17.902	18.014	19.948	19.374	18.264	22.658	24.896	21.43	20.596	18.71	23.277	21.657	20.182	22.178	18.605	16.552	13.982	20.593	18.04	4.8	5	4.2	4.2	4.6	4.6	4.3	4.8	5	4.2	4.2	4.6	4.6	3.8	0	0	0	0	1	0	1	98.7342	94.1176	100
21050	VARI	20	179	w	24.13	30.56	23.279	18.704	20.478	19.389	19.626	26.186	36.344	25.401	20.6	22.136	21.721	19.965	24.79	33.44	21.999	18.73	16.796	18.477	17.698	5.8	7	5.5	4.4	4.8	4.6	4.6	5.8	7	5.5	4.4	4.8	4.6	4.6	0	0	0	0	1	0	0	98.8764	90.3846	87.8788
21051	VARI	26	167	w	27.014	25.166	27.746	23.572	24.19	23.609	22.893	37.948	37.602	38.69	32.974	35.248	31.065	30.564	27.388	26.24	26.55	23	23.556	19.602	19.486	6.6	6.6	6.8	5.8	6	5.8	5.6	6.6	6.6	6.8	5.8	6	5.1	5.6	0	0	0	0	0	1	1	97.2477	93.4579	93.9815
21053	VARI	26	185	m	17.152	19.904	18.357	16.44	21.234	16.24	17.707	21.396	27.932	26.557	21.336	26.618	23.306	24.61	15.722	19.456	19.543	16.09	19.118	16.758	18.53	4	4.8	4.4	3.8	5	3.8	4.2	4	4.8	4.4	3.8	5	3.8	4.2	0	0	1	0	0	0	0	97.2973	93.5065	98.0769
22076	VARI	68	162	w	16.314	21.56	29.438	18.454	26.48	19.338	20.619	13.23	26.152	27.217	25.702	25.968	24.416	27.643	10.47	21.762	21.943	21.074	22.13	17.888	21.527	3.6	5.2	5	4.4	6.2	4.6	5	0.8	5.2	4.5	4.4	6.2	4.6	5	3	1	2	0	1	0	0	93.2203	80.6452	72.1477
22079	VARI	74	150	w	34.712	32.086	33.217	36.934	35.386	22.881	24.179	23.304	29.074	30.01	30.71	37.57	21.534	28.777	10.93	16.556	14.27	17.202	21.308	8.593	15.214	7.8	7.4	7.7	8.8	8.2	5.5	5.9	5.8	7.4	7.7	8.8	8.2	4.1	5.9	2	1	2	2	2	5	1	87.5	90.9091	91.2214
22080	VARI	72	165	w	30.784	39.892	29.971	33.61	31.726	29.509	31.24	26.922	33.17	28.03	32.946	31.12	28.965	31.487	24.222	30.616	26.31	28.066	27.092	26.21	29.282	7	9.4	7	7.8	7.4	6.9	7.3	7	9.4	7	7.8	7.4	6.9	7.3	0	0	0	0	0	0	0	92.3077	87.3684	97.5758
22081	VARI	66	173	m	12.948	14.812	15.592	13.014	19.784	14.987	14.261	10.68	20.276	18.653	18.832	24.782	10.575	17.663	3.854	6.748	6.6	9.644	14.118	3.632	9.224	3	3.4	3.5	2.8	4.6	3.1	3.1	0	3.4	2.6	2.8	4.6	-0.2	3.1	3	3	6	2	1	7	4	96	86.4407	90.0763
22082	VARI	71	178	m	33.18	32.136	33.212	30.22	33.758	29.68	32.938	38.792	32.416	36.538	34.436	32.464	36.056	37.424	28.852	22.558	24.705	28.57	24.826	28.33	32.068	7.8	7.6	7.8	7.2	7.8	7.1	7.7	7.8	7.6	7.8	7.2	7.8	7.1	7.7	0	1	0	0	0	0	0	89.2562	96.8254	96.9811
22083	VARI	73	176	m	31.13	23.382	25.209	20.624	24.97	24.869	26.475	37.606	25.524	31.675	28.356	30.51	33.365	36.311	25.914	16.718	21.424	22.186	19.83	23.177	27.505	7.4	5.8	6.1	5	6	6.1	6.4	7.4	4.4	6.1	5	6	6.1	6.4	0	1	1	0	1	0	0	88.9831	97.8947	97.619
22084	VARI	68	174	m	26.078	29.274	30.372	26.784	28.796	25.204	28.231	28.782	31.886	34.491	26.294	28.264	27.758	33.742	19.318	19.282	21.866	17.67	17.06	17.213	23.044	6.4	7	7.4	6.4	6.8	6.1	6.8	6.4	7	7.4	6.4	6.8	6.1	6.8	1	0	1	0	1	1	0	97.8022	89.1304	93.8053
22086	VARI	66	166	w	19.406	27.51	24.691	19.028	20.814	19.297	17.716	27.294	27.476	30.695	26.242	23.028	22.536	21.684	17.118	20.124	19.823	17.78	14.968	12.633	13.468	5	6.6	6	4.6	5	4.4	4.1	5	4.4	6	4.6	5	4.4	3.7	0	1	1	0	1	4	2	76.7857	74.026	78.4615
[truncated: 232 more columns]

## Sheet: Tabelle1
ID	1	Age_years	Height_cm	Body_mass_kg	Sex	Delay_Task_1	Delay_Task_2	Delay_Task_3	Delay_Task_4	Delay_Task_5	Delay_Task_6	Delay_Task_7	SafetyN_Task_1	SafetyN_Task_2	SafetyN_Task_3	SafetyN_Task_4	SafetyN_Task_5	SafetyN_Task_6	SafetyN_Task_7	SafetyF_Task_1	SafetyF_Task_2	SafetyF_Task_3	SafetyF_Task_4	SafetyF_Task_5	SafetyF_Task_6	SafetyF_Task_7	CarN_Task_1	CarN_Task_2	CarN_Task_3	CarN_Task_4	CarN_Task_5	CarN_Task_6	CarN_Task_7	CarF_Task_1	CarF_Task_2	CarF_Task_3	CarF_Task_4	CarF_Task_5	CarF_Task_6	CarF_Task_7	Collision_Task_1	Collision_Task_2	Collision_Task_3	Collision_Task_4	Collision_Task_5	Collision_Task_6	Collision_Task_7	AKTIV_ACC_Task_1	AKTIV_ACC_Task_2
11001	1	25	161	68	w	24.084	25.3	23.556	21.944	20.6525	24.5589	26.423	21.906	27.8	23.353	26.468	23.865	27.8533	27.528	10.164	18.29	12.518	16.178	14.0775	15.3789	13.67	5.8	6.2	5.7	5.4	5	6	6.2	5.8	5.75	5.7	5.4	5	6	6.2	0	0	0	0	1	1	0	95.8333	96.4706
11002	1	24	172	61	w	21.38	20.708	19.631	16.862	21.634	19.328	19.754	28.464	26.876	23.658	17.9	31.836	22.829	27.314	23.118	22.686	20.0822	15.722	27.986	19.699	23.942	5.2	5	4.7	3.8	5.2	4.5	4.6	5.2	5	4.7	3.8	5.2	4.5	4.6	0	0	0	0	0	0	0	93.4783	93.8776
11003	1	24	184	78	m	23.294	25.778	26.388	17.88	17.218	18.481	18.045	27.504	33.536	30.528	21.722	18.154	19.129	21.23	24.418	26.83	24.59	17.194	12.65	15.3033	16.756	5.6	6.2	6.3	4.2	3.8	4.3	4.2	5.6	6.2	6.3	4.2	3.8	4.44444	4.2	0	0	0	0	0	0	0	96.6292	97.0588
11004	1	28	176	82	m	33.602	38.818	37.228	29.944	40.278	30.604	36.008	30.14	36.762	35.793	35.354	34.96	34.965	38.676	18.926	25.572	23.902	24.226	23.956	21.195	24.828	7.8	8.8	8.5	7.2	9.6	7.3	8.3	7.8	8.8	8.5	7.2	9.6	7.3	8.3	0	0	0	0	0	0	0	97.6562	97.8261
11005	1	30	159	50.5	w	26.456	28.348	28.947	26.918	24.594	25.514	28.179	17.342	25.655	20.8356	23.236	20.755	18.382	20.698	8.082	15.055	10.9812	12.344	9.2375	9.73286	12.684	6.2	6.6	6.7	6.4	5.8	6	6.6	6.2	7	7.125	6.4	6	6.22222	6.7	0	0	0	0	0	0	0	97.0874	97.1698
11006	1	21	176	58.5	w	17.612	15.28	18.338	19.642	19.512	17.02	16.432	24.052	15.68	24.3	27.804	25.58	21.964	21.915	17.244	10.5875	16.701	21.448	18.866	15.375	14.933	4.2	3.4	4.4	4.8	4.8	4	3.8	4.2	3.5	4.4	4.8	4.8	4	3.8	0	0	0	0	0	0	0	95.8904	94.6429
11007	1	26	172	67	m	37.346	37.142	35.69	39.558	34.882	39.234	35.23	40.934	44.994	38.594	46.142	40.09	40.469	39.175	25.86	30.02	23.314	29.042	26.564	25.062	26.277	8.6	8.6	8.3	9	8.2	8.9	8.2	8.6	8.6	8.3	9	8.2	8.9	8.2	0	0	0	0	0	0	0	97.6378	97.7444
11008	1	21	172	66	w	21.296	21.568	21.986	20.576	23.554	20.861	20.318	22.146	22.39	26.161	23.77	30.584	24.364	26.784	6.552	8.852	11.063	10.578	15.68	10.5062	13.3133	5.2	5.2	5.4	5	5.8	5.1	5	5.2	5.2	5.4	5	5.8	5	5	0	0	0	0	0	0	0	95.2381	96.2025
11009	1	27	173	65	m	15.41	14.522	13.082	11.034	12.942	16.716	14.144	15.566	16.648	15.83	15.38	16.684	18.738	14.693	13.736	14.05	15.325	14.588	15.04	16.384	13.18	3.2	2.6	2.3	1.6	2.4	3.5	2.5	3.2	2.6	2.3	1.6	2.4	3.5	2.5	0	0	0	0	0	0	0	94.3396	94.1176
11010	1	22	184	66.5	m	20.218	21.958	20.068	17.912	19.864	19.708	19.093	24.53	22.33	22.464	20.508	21.778	22.611	20.893	17.354	14.202	16.349	15.862	14.992	17.111	15.438	4.8	5.2	4.8	4.2	4.8	4.6	4.5	4.8	5.2	4.8	4.2	4.8	4.6	4.5	0	0	0	0	0	0	0	96.25	96.7033
11011	1	25	176	58	w	18.846	21.364	19.863	17.14	19.856	20.335	18.96	17.192	20.532	23.819	17.508	21.512	22.625	20.403	10.206	10.696	14.71	9.078	14.475	15.3267	11.939	4.4	5	4.8	4	4.8	4.9	4.5	4.4	5	4.8	4	4.8	4.88889	4.5	0	0	0	0	0	0	0	94.4444	93.8776
11012	1	21	176	61	w	28.904	25.848	31.865	29.948	26.148	26.525	29.384	35.774	26.078	33.761	34.378	25.674	28.679	32.092	21.912	16.2725	19.031	19.974	17.43	16.655	20.043	7	6.2	7.5	7.2	6.4	6.4	7	7	6.5	7.5	7.2	6.5	6.4	7	0	0	0	0	0	0	0	97.2222	96.875
11013	1	27	168	80.5	m	29.84	25.63	25.063	24.218	28.118	24.474	26.304	37.214	32.968	32.895	34.974	34.07	32.169	34.102	24.052	18.736	19.333	21.898	19.178	16.536	19.295	7.2	6.2	6.1	6	6.8	6	6.4	7.2	6.2	6.1	6	6.8	6	6.4	0	0	0	0	0	0	0	97.479	97
11014	1	22	175	59	w	26.108	26.372	22.747	21.398	23.864	24.468	23.267	32.79	35.268	31.511	27.554	30.158	32.171	32.551	19.684	22.462	20.375	17.086	18.342	19.112	19.544	6.4	6.4	5.6	5.2	5.8	6	5.7	6.4	6.4	5.6	5.2	5.8	6	5.7	0	0	0	0	0	0	0	96.7742	96.2963
11015	1	21	173	65	w	14.684	14.978	14.677	13.556	17.544	15.575	15.912	11.036	13.732	15.5311	9.444	13.334	14.328	18.102	10.455	6.75	7.63889	5.515	9.30667	7.54	12.06	3	3.2	3.1	2.6	4	3.4	3.6	3.66667	3.5	3.33333	3	4.66667	3.375	3.77778	0	0	0	0	0	0	0	94.7368	94.5455
11016	1	29	176	74	w	14.678	15.87	15.275	14.064	14.95	12.586	13.288	16.162	20.874	19.6	17.412	15.786	15.582	16.438	11.074	16.014	14.021	12.828	10.344	10.259	11.257	3.2	3.6	3.4	3	3.2	2.4	2.7	3.2	3.6	3.4	3	3.2	2.4	2.7	0	0	0	0	0	0	0	95.2381	95
11017	1	21	168	61	w	24.726	24.724	24.729	19.214	19.936	24.285	23.386	29.19	31.316	32.401	25.348	24.624	30.602	28.976	24.538	25.986	27.071	21.34	20.266	24.441	23.964	6	6	6	4.6	4.8	5.9	5.6	6	6	6	4.6	4.8	5.9	5.6	0	0	0	0	0	0	0	96.4286	96.875
11018	1	27	172	82	w	17.374	16.222	15.666	14.864	19.986	17.945	17.546	20.54	17.858	18.859	14.158	21.174	20.809	20.591	15.72	12.936	13.976	9.446	15.436	14.742	15.062	4	3.6	3.5	3.2	4.6	4.2	4.1	4	3.6	3.5	3.2	4.6	4.2	4.1	0	0	0	0	0	0	0	95.2381	94.9153
11019	1	21	176	58	m	25.186	20.75	21.949	22.598	22.888	21.622	23.762	25.01	23.2025	23.366	22.112	24.472	23.141	25.855	13.966	13.1375	13.469	10.4	15.335	10.941	13.888	6	5	5.3	5.4	5.6	5.2	5.7	6	5	5.3	5.4	5.6	5.2	5.7	0	1	0	0	0	0	0	96.3855	96.8085
11020	1	21	170	67	m	21.96	18.774	19.122	17.71	17.908	16.651	16.695	25.38	24.238	23.654	20.698	22.056	20.323	22.053	17.512	15.748	15.529	14.5	12.74	12.719	13.521	5.2	4.6	4.6	4.2	4.2	3.9	3.9	5.2	4.6	4.6	4.2	4.2	3.9	3.9	0	0	0	0	0	0	0	94.4444	93.4783
11021	1	23	180	68	w	23.056	24.434	21.347	18.224	22.082	21.395	23.206	25.738	27.804	25.983	23.734	27.318	27.534	33.658	14.184	15.07	14.209	12.562	14.76	17.5289	21.213	5.6	5.8	5.2	4.4	5.4	5.2	5.7	5.6	5.8	5.2	4.4	5.4	5.2	5.7	0	0	0	0	0	0	0	96.9697	96.4706
11022	1	21	190	89	m	25.714	26.784	28.326	26.542	25.82	28.499	25.257	25.6	26.98	24.652	30.118	27.424	30.012	26.924	18.378	21.634	17.999	23.826	20.092	22.045	19.388	6.2	6.4	6.7	6.4	6.2	6.8	6.1	6.2	6.4	6.7	6.4	6.2	6.8	6.1	0	0	0	0	0	0	0	96.9072	97.1963
11023	1	24	173	58	w	24.666	21.38	23.006	20.146	21.98	21.547	24.912	22.168	17.826	22.341	19.516	23.526	22.825	28.458	14.622	10.098	14.625	13.596	15.44	15.273	20.152	5.8	5	5.5	4.8	5.2	5.1	6	5.8	5	5.5	4.8	5.2	5.1	6	0	0	0	0	0	0	0	96.4286	96.1538
11024	1	20	179	65	w	19.118	16.19	19.538	19.312	19.166	21.51	19.385	24.086	19.716	26.227	21.872	20.47	27.84	22.676	16.256	12.0775	16.038	12.55	11.356	17.534	13.259	4.6	3.8	4.7	4.6	4.6	5.2	4.6	4.6	4	4.7	4.6	4.6	5.2	4.6	0	0	0	0	0	0	0	96.4286	94.7368
11025	1	21	171	62	m	27.336	26.684	27.897	24.714	23.65	23.903	23.2	30.132	27.158	29.537	27.56	25.274	25.964	23.792	17.28	14.872	17.67	16.28	13.098	13.366	11.104	6.6	6.4	6.7	6	5.8	5.8	5.6	6.6	6.4	6.7	6	5.8	5.8	5.6	0	0	0	0	0	0	0	97.2973	97.2477
11026	1	22	178	78.5	m	20.706	21.436	20.654	17.078	19.516	20.122	18.823	26.68	26.656	26.921	22.218	25.228	24.775	25.236	21.062	21.246	19.538	17.122	16.604	17.955	19.07	5	5.2	5	4	4.8	4.8	4.5	5	5.2	5	4	4.8	4.8	4.5	0	0	0	0	0	0	0	96.1538	96.5517
11027	1	20	189	78.3	m	11.454	11.57	10.733	10.348	13.24	10.848	11.912	16.544	14.724	16.898	16.258	17.4	14.896	16.824	11.124	10.2275	12.034	11.718	10.17	10.7367	11.604	2	2	1.7	1.6	2.4	1.7	2.1	2	2	1.7	1.6	2.4	1.66667	2.1	0	0	0	0	0	0	0	94	93.0233
11028	1	20	182	80	m	20.374	23.936	21.095	19.072	22.88	19.916	20.315	20.24	25.918	23.421	23.226	28.46	23.131	24.409	11.816	16.886	16.156	16.956	19.644	17.0211	15.992	4.8	5.8	5.1	4.6	5.6	4.8	4.9	4.8	5.8	5.1	4.6	5.6	4.77778	4.9	0	0	0	0	0	0	0	95.9459	96.7391
11029	1	21	184	78	m	20.752	20.96	18.828	15.906	18.892	20.158	19.518	23.488	23.282	22.396	17.588	19.366	23.838	22.038	19.675	15.062	15.326	11.492	12.334	16.559	14.589	5	5	4.5	3.6	4.4	4.8	4.6	5	5	4.5	3.6	4.4	4.8	4.6	0	0	0	0	0	0	0	96.4286	96.3855
11030	1	25	183	76	m	20.466	19.374	17.551	17.68	17.768	18.723	18.242	30.03	25.546	21.012	25.25	24.286	27.947	27.718	23.088	17.742	15.597	19.966	18.038	21.136	20.878	5	4.6	4.1	4.2	4.2	4.5	4.4	5	4.6	4.1	4.2	4.2	4.5	4.4	0	0	0	0	0	0	0	96.1538	96.4286
21031	1	20	158	52	w	21.66	22.65	23.655	21.056	24.494	23.74	24.407	29.244	28.73	33.924	30.67	35.03	34.289	35.484	12.358	14.224	19.558	18.496	19.162	18.537	20.192	5.4	5.6	5.9	5.2	6	5.9	6	5.4	5.6	5.9	5.2	6	5.9	6	1	1	1	1	0	1	1	98.9583	94.9495
21033	1	22	179	74	w	20.802	22.58	21.045	22.2	23.628	22.486	23.534	20.618	23.596	24.773	26.586	28.502	27.925	30.855	12.546	15.18	16.622	19.154	19.402	18.687	20.945	5	5.4	5.1	5.4	5.8	5.5	5.8	5	5.4	5.1	5.4	5.8	5.5	5.8	0	1	0	0	0	0	0	97.619	94.6237
21034	1	20	170	58	w	27.788	25.13	25.974	26.748	28.584	26.875	28.44	33.004	26.058	30.633	32.97	27.598	35.422	32.041	17.402	12.968	15.196	16.4	16.498	17.895	18.949	6.8	6	6.3	6.4	7.4	6.6	7	6.8	6	6.3	6.4	7.4	6.6	7	0	0	0	0	0	0	0	96.9388	96.5909
21035	1	21	168	65	w	17.36	17.86	18.487	15.262	16.44	15.459	15.47	21.11	20.994	27.018	17.588	18.302	20.524	20.627	13.85	13.886	19.426	10.212	10.194	12.706	13.014	4	4.2	4.5	3.4	3.8	3.5	3.5	4	3.6	4.5	3.4	3.8	3.5	3.5	0	0	0	0	0	0	0	95.3846	95.6522
21036	1	24	184	76	m	14	14.174	16.004	15.102	17.946	16.059	15.078	14.244	15.062	18.753	19.38	19.768	19.118	17.78	6.72	6.28	10.82	12.586	13.658	11.273	8.872	3	3	3.6	3.4	4.2	3.6	3.3	3	3.25	3.4	3.4	3.8	3.6	3.3	0	0	0	0	0	0	0	94.7368	93.617
21037	1	28	185	80	m	16.064	17.974	18.12	15.5	19.458	16.437	16.678	23.206	22.214	25.619	21.026	24.332	23.915	24.396	8.308	5.986	10.729	5.778	8.646	8.689	7.689	3.8	4.2	4.4	3.6	4.6	3.9	4	3.8	4.2	4.4	3	4.6	3.9	4	0	0	0	0	0	0	0	93.0233	94.7368
21038	1	22	173	63	w	22.032	23.492	19.793	18.996	21.494	19.283	19.403	29.202	27.24	26.365	24.49	21.528	22.804	24.856	21.554	17.214	19.281	16.624	12.126	15.348	17.454	5.4	5.6	4.8	4.6	5	4.6	4.6	5.4	5.6	4.8	4.6	5	4.6	4.6	0	0	0	0	2	1	0	91.1111	94
21039	1	23	178	75	m	26.346	26.458	25.485	23.712	24.958	23.076	22.151	33.748	30.822	31.625	28.022	24.222	27.857	27.665	25.51	22.396	22.417	20.396	17.87	20.624	20.456	6.4	6.4	6.2	5.8	6	5.6	5.3	6.4	6.4	6.2	5.8	6	5.6	5.3	0	0	0	0	0	0	0	97.0297	96.4706
21040	1	27	179	74	m	18.608	21.3	17.916	15.49	18.784	18.366	21.303	21.968	28.162	24.273	23.966	25.538	27.056	32.174	12.852	19.294	15.681	16.508	15.772	18.697	24.381	4.4	5	4.3	3.6	4.4	4.4	5.2	4.4	5	4.3	3.6	4.4	4.4	5.2	1	0	0	0	1	1	0	98.7654	92.4051
21041	1	24	170	66	w	14.736	15.102	14.461	13.582	14.914	14.598	13.418	18.29	15.018	18.175	17.164	17.406	19.79	16.09	16.29	14.41	17.222	17.066	15.462	17.843	13.864	3.2	3.2	3.1	2.8	3.2	3.1	2.7	3.2	2.4	3.1	2.8	3.2	3.1	2.7	0	0	0	0	0	0	0	95.082	94.6429
21042	1	20	180	69	w	20.924	21.422	21.925	19.876	20.19	21.89	21.306	31.688	31.878	30.729	29.578	28.97	31.605	30.606	22.494	22.558	20.603	20.264	19.156	21.894	21.694	5.2	5.2	5.4	4.8	5	5.4	5.2	5.2	5.2	5.4	4.8	5	5.4	5.2	0	0	0	0	0	0	0	94.6429	94.9153
21043	1	23	178	70	w	15.3	13.832	14.19	11.354	14.192	13.594	11.015	17.574	15.16	17.402	16.68	19.662	15.895	13.603	10.586	7.38	12.512	11.57	13.106	10.764	8.43	3.4	2.8	3	2	3.2	2.8	1.8	3.4	2.8	3	2	3.2	2.8	1.8	0	0	0	0	0	0	0	94.6429	94.1176
21044	1	23	165	58	w	29.834	26.282	29.382	27.262	33.086	27.373	27.992	38.26	33.22	33.851	41.616	45.236	33.817	35.439	28.148	24.206	25.309	29.828	33.682	23.396	26.447	7.2	6.4	7.2	6.8	7.8	6.6	6.8	7.2	6.4	7.2	6.8	7.8	6.6	6.8	0	0	0	0	0	0	0	97.2477	96.7742
21046	1	20	148	51	w	20.04	20.04	22.313	20.19	19.642	18.023	18.069	23.802	23.658	26.202	22.458	21.258	18.859	16.313	17.802	18.002	21.342	18.71	14.714	13.328	11.195	4.8	4.8	5.4	4.8	4.6	4.2	4.1	4.8	4.8	5.4	4.8	4.6	4.2	4.1	0	0	0	0	0	1	2	97.0588	95.2381
21047	1	22	164	58	w	20.182	20.962	17.902	18.014	19.948	19.374	18.264	22.658	24.896	21.43	20.596	18.71	23.277	21.657	20.182	22.178	18.605	16.552	13.982	20.593	18.04	4.8	5	4.2	4.2	4.6	4.6	4.3	4.8	5	4.2	4.2	4.6	4.6	3.8	0	0	0	0	1	0	1	98.7342	94.1176
21048	1	26	165	61	w	16.564	19.542	17.784	17.284	20.062	17.428	17.347	25.354	30.464	25.848	25.036	29.632	28.569	29.149	16.472	20.388	17.06	15.308	18.272	19.908	19.397	4	4.8	4.3	4.2	5	4.3	4.3	4	4.8	4.3	4.2	5	4.3	4.3	0	0	0	0	0	0	0	95.8333	96.25
21049	1	20	164	55	w	22.114	23.992	24.026	18.756	20.926	18.901	20.258	31.6525	36.588	34.798	24.628	30.638	25.31	27.548	18.195	24.478	22.104	11.136	17.75	12.9667	16.021	5.4	6	6	4.6	5.4	4.6	5	5.75	6	6	4.6	5.4	4.6	5	0	0	0	0	0	0	0	96.5909	96.5909
21050	1	20	179	65	w	24.13	30.56	23.279	18.704	20.478	19.389	19.626	26.186	36.344	25.401	20.6	22.136	21.721	19.965	24.79	33.44	21.999	18.73	16.796	18.477	17.698	5.8	7	5.5	4.4	4.8	4.6	4.6	5.8	7	5.5	4.4	4.8	4.6	4.6	0	0	0	0	1	0	0	98.8764	90.3846
21051	1	26	167	68	w	27.014	25.166	27.746	23.572	24.19	23.609	22.893	37.948	37.602	38.69	32.974	35.248	31.065	30.564	27.388	26.24	26.55	23	23.556	19.602	19.486	6.6	6.6	6.8	5.8	6	5.8	5.6	6.6	6.6	6.8	5.8	6	5.1	5.6	0	0	0	0	0	1	1	97.2477	93.4579
21052	1	20	168	53	w	19.998	18.712	15.827	16.968	19.972	16.643	16.516	21.244	21.836	18.5244	22.69	24.294	21.6	20.309	17.64	12.87	13.6729	15.206	15.902	13.71	12.521	4.8	4.4	3.5	4	4.8	3.9	3.8	4.75	4.4	3.75	4	4.8	3.9	3.8	0	0	0	0	0	0	0	95.5224	95.2381
21053	1	26	185	91	m	17.152	19.904	18.357	16.44	21.234	16.24	17.707	21.396	27.932	26.557	21.336	26.618	23.306	24.61	15.722	19.456	19.543	16.09	19.118	16.758	18.53	4	4.8	4.4	3.8	5	3.8	4.2	4	4.8	4.4	3.8	5	3.8	4.2	0	0	0	0	0	0	0	95.8333	95.8333
21055	1	28	173	60	w	22.118	22.616	19.506	16.898	21.946	21.839	21.786	28.654	26.348	25.365	22.182	23.954	27.796	29.048	18.462	14.83	16.073	11.946	11.506	16.802	18.013	5.4	5.2	4.7	4	5.2	5.2	5.1	5.4	5.2	4.7	4	5.2	5.2	5.1	0	0	0	0	0	0	0	95.8904	95.5882
21056	1	23	160	55	w	21.66	20.828	20.649	17.692	22.72	18.675	19.858	23.25	22.482	21.343	20.228	24.606	19.879	25.339	15.576	13.308	14.7967	11.616	17.198	13.369	18.449	5.2	5	4.9	4.2	5.4	4.4	4.8	5.2	5	5	4.2	5.4	4.4	4.8	0	0	0	0	0	0	0	96.3855	96.25
21060	2	23	168	59	w	15.256	18.088	15.233	14.724	17.324	14.879	12.7	18.456	23.974	18.7622	18.736	20.748	19.461	15.992	11.856	15.36	11.8589	11.798	12.402	12.827	9.785	3.4	4.2	3.3	3.2	4	3.2	2.5	3.4	4.2	3.22222	3.2	4	3.2	2.5	0	0	0	0	0	0	0	94.6429	94.2308
12061	2	73	171	70	m	26.82	27.936	26.399	25.646	28.238	27.123	26.733	27.872	26.906	25.429	29.158	30.024	27.722	27.661	16.212	15.812	14.532	19.382	19.402	16.03	17.015	6.4	6.6	6.3	6.2	6.8	6.5	6.4	6.4	6.6	6.3	6.2	6.8	6.5	6.4	0	0	0	0	0	0	0	94.8276	93.3333
12062	2	65	172	61	w	23.316	25.504	23.895	21.258	21.486	24.593	23.321	32.882	32.378	30.143	29.418	27.018	36.821	30.541	19.108	20.102	16.221	19.324	14.982	24.527	20.495	5.8	6.2	5.8	5.2	5.2	6.4	5.6	5.8	6.2	5.8	5.2	5.2	6.4	5.6	0	0	0	0	0	0	0	95.9459	96
12063	2	69	173	68	m	18.1	15.86	19.239	16.014	18.3	17.911	16.069	22.93	19.1575	26.923	20.65	27.78	26.085	22.076	14.762	12.2775	17.614	15.118	21.978	19.98	15.853	4.4	3.4	5.7	3.8	4.8	4.4	3.8	4.4	4.25	5.7	3.8	4.8	4.4	3.8	0	0	0	0	0	0	0	95	95
12064	2	72	173	79	w	34.094	34.922	34.1037	28.908	28.984	31.1	27.195	39.46	43.048	42.9837	37.766	37.862	38.043	33.632	26.24	31.936	32.4337	28.248	26.89	25.606	23.007	8	8.2	8	7	7	7.4	6.6	8	8.2	8	7	7	7.4	6.6	0	0	2	0	0	0	0	96.875	97.1154
12065	2	70	172	79	w	22.098	22.192	21.04	17.432	19.386	17.737	21.867	28.93	28.282	23.257	18.366	19.674	18.9913	24.758	21.754	21.695	17.1067	11.916	17.4675	12.5525	17.822	5.4	5.4	5	4	4.6	4	5.2	5.4	5.4	5	4	4.75	4.125	5.2	0	0	0	0	0	0	0	94.6429	95.2381
12067	2	68	156	70.5	w	25.076	25.348	24.116	21.018	19.94	22.006	23.031	30.372	26.535	17.1737	22.082	14.844	21.8233	25.339	20.58	15.7625	9.91333	14.254	7.74333	13.7725	16.894	6	6	5.6	5	4.6	5.2	5.5	6	6.25	5.71429	5	5.33333	5.33333	5.5	0	0	0	0	0	0	0	95.082	95.8904
12068	2	71	164	77	w	24.654	25.648	25.021	22.334	29.502	22.084	25.71	28.936	27.592	24.489	25.406	34.602	22.423	28.642	19.268	21.4725	14.673	16.208	22.028	12.265	19.688	6	6.2	6	5.4	7	5.3	6.2	6	6.2	6	5.4	7	5.3	6.2	0	0	0	0	0	0	0	85	90.625
12069	2	74	177	66.5	m	23.918	26.904	23.465	21.574	23.532	20.672	20.64	26.932	29.172	24.93	27.7	29.498	26.093	26.721	15.102	20.276	18.15	20.932	22.624	17.749	20.551	5.8	6.4	5.6	5.2	5.8	5	5	5.8	6.4	5.6	5.2	5.8	5	5	0	0	0	0	0	0	0	94.2308	95.5224
12070	2	74	169	96	m	25.12	24.306	26.984	21.442	19.894	22.902	20.066	27.39	27.214	29.679	29.254	22.874	26.419	24.935	20.6	19.048	24.045	23.778	18.18	19.947	18.668	6	5.8	6.4	5.2	4.8	5.5	4.8	6	5.8	6.4	5.2	4.8	5.5	4.8	0	0	0	0	0	0	0	96.1538	95.7143
12071	2	75	182	89	m	31.082	26.548	23.565	22.968	25.412	20.693	22.289	40.632	35.57	27.913	29.798	33.552	28.774	30.457	30.17	20.546	15.131	21.082	21.452	20.279	21.425	7.4	6.4	5.7	5.6	6.2	5	5.4	7.4	6.4	5.7	5.6	6.2	5	5.4	0	0	0	0	0	0	0	97.2727	95.8904
12072	2	66	175	64	m	26.7675	29.322	32.999	27.43	26.82	23.741	26.061	34.13	32.742	36.2533	31.884	34.615	27.758	30.131	26.0325	17.956	24.6567	20.788	22.305	15.596	19.485	6.5	7	7.6	6.6	6.6	5.8	6.3	6.5	7	8	6.6	6.5	5.8	6.3	1	0	0	0	0	0	0	96.7033	95.3125
12073	2	72	170	85	w	28.362	30.428	25.7411	25.666	29.34	29.59	31.069	34.166	36.848	29.3056	30.544	34.598	33.37	34.76	21.862	24.256	18.59	22.114	23.492	22.788	24.765	6.8	7.2	6.22222	6.2	7	7	7.3	6.8	7.2	6.22222	6.2	7	7	7.3	0	0	1	0	0	0	0	96.3855	95.8333
12074	2	66	190	89	m	22.3	19.784	20.5	17.318	20.77	18.387	18.266	28.674	28.212	23.779	22.114	25.82	23.644	24.855	26.212	24.036	20.197	19.31	20.898	20.004	21.765	5.4	4.8	4.8	4	5	4.3	4.3	5.4	4.8	4.8	4	5	4.3	4.3	0	0	0	0	0	0	0	95.3125	93.8776
12075	2	72	170	75	m	31.114	32.558	29.506	24.468	23.49	24.827	24.453	37.774	39.194	35.839	34.234	31.6825	30.909	30.675	25.262	24.86	22.086	24.894	25.165	20.32	21.146	7.4	7.6	7	6	5.75	6	5.9	7.4	7.6	7	6	5.75	6	5.9	0	0	0	0	1	0	0	95.8904	95.2381
22076	2	68	162	69	w	16.314	21.56	29.438	18.454	26.48	19.338	20.619	13.23	26.152	27.217	25.702	25.968	24.416	27.643	10.47	21.762	21.943	21.074	22.13	17.888	21.527	3.6	5.2	5	4.4	6.2	4.6	5	0.8	5.2	4.5	4.4	6.2	4.6	5	3	1	2	0	1	0	0	93.2203	80.6452
22077	2	74	161	64.5	w	31.108	19.648	27.752	20.882	19.9	18.437	16.893	23.294	20.076	31.502	28.698	21.44	25.226	25.635	18.416	15.072	27.161	24.024	14.624	21.128	23.269	7.4	4.4	6.7	5	4.6	4.4	4	7	4.2	6.7	5	4.6	4.4	4	0	0	0	0	0	0	0	97.0297	94.8276
22078	2	70	161	69	m	23.544	25.456	24.328	19.824	23.346	19.75	20.959	33.522	35.144	32.867	27.464	29.778	27.175	29.318	26.168	28.548	24.575	20.904	21.666	20.547	22.309	5.8	6.2	5.9	4.8	5.6	4.8	5.1	5.8	6.2	5.9	4.8	5.6	4.8	5.1	0	0	0	0	0	0	0	95.6989	94.1176
22079	2	74	150	57	w	34.712	32.086	33.217	36.934	35.386	22.881	24.179	23.304	29.074	30.01	30.71	37.57	21.534	28.777	10.93	16.556	14.27	17.202	21.308	8.593	15.214	7.8	7.4	7.7	8.8	8.2	5.5	5.9	5.8	7.4	7.7	8.8	8.2	4.1	5.9	2	1	2	2	2	5	1	87.5	90.9091
22080	2	72	165	64	w	30.784	39.892	29.971	33.61	31.726	29.509	31.24	26.922	33.17	28.03	32.946	31.12	28.965	31.487	24.222	30.616	26.31	28.066	27.092	26.21	29.282	7	9.4	7	7.8	7.4	6.9	7.3	7	9.4	7	7.8	7.4	6.9	7.3	0	0	0	0	0	0	0	92.3077	87.3684
22081	2	66	173	65	m	12.948	14.812	15.592	13.014	19.784	14.987	14.261	11.08	20.276	18.753	18.832	24.782	10.775	17.663	4.454	6.948	6.8	9.644	14.118	4.332	9.224	3	3.4	3.5	2.8	4.6	3.1	3.1	1.2	3.4	3	2.8	4.6	1.33333	3.1	0	0	0	0	0	0	0	93.75	94.1176
22082	2	71	178	90	m	33.18	32.136	33.212	30.22	33.758	29.68	32.938	38.792	32.416	36.538	34.436	32.464	36.056	37.424	28.852	22.558	24.705	28.57	24.826	28.33	32.068	7.8	7.6	7.8	7.2	7.8	7.1	7.7	7.8	7.6	7.8	7.2	7.8	7.1	7.7	0	1	0	0	0	0	0	89.2562	96.8254
22083	2	73	176	82	m	31.13	23.382	25.209	20.624	24.97	24.869	26.475	37.606	25.524	31.675	28.356	30.51	33.365	36.311	25.914	16.718	21.424	22.186	19.83	23.177	27.505	7.4	5.8	6.1	5	6	6.1	6.4	7.4	4.4	6.1	5	6	6.1	6.4	0	1	1	0	1	0	0	88.9831	97.8947
22084	2	68	174	83	m	26.078	29.274	30.372	26.784	28.796	25.204	28.231	28.782	31.886	34.491	26.294	28.264	27.758	33.742	19.318	19.282	21.866	17.67	17.06	17.213	23.044	6.4	7	7.4	6.4	6.8	6.1	6.8	6.4	7	7.4	6.4	6.8	6.1	6.8	1	0	1	0	1	1	0	97.8022	89.1304
22085	2	73	174	82	m	12.332	12.966	14.727	13.732	15.058	14.443	13.07	13.7667	15.91	18.8756	20.19	23.3725	22.491	19.095	10.9333	15.61	17.2288	16.574	18.2	17.126	16.5411	2.2	2.6	3.2	3	3.4	3.3	2.7	2.66667	3	3.625	3	3.5	3.3	2.7	0	0	0	0	0	0	0	91.8919	92.6829
22086	2	66	166	60	w	19.406	27.51	24.691	19.028	20.814	19.297	17.716	27.294	27.476	30.695	26.242	23.028	22.536	21.684	17.118	20.324	19.823	17.78	14.968	12.733	13.568	5	6.6	6	4.6	5	4.4	4.1	5	4.8	6	4.6	5	4.4	3.9	0	0	0	0	0	0	0	93.0233	94.7368
22087	2	66	171	73	m	33.354	29.402	19.199	19.414	20.532	18.164	16.809	38.06	23.914	27.605	30.774	28.442	29.922	28.557	32.665	18.056	20.615	23.956	22.024	23.015	22.171	8	6.8	4.5	4.6	5	4.3	4	8.5	6.8	4.5	4.6	5	4.3	4	0	0	0	0	0	0	0	97.0588	96.6667
22088	2	69	172	73	m	24.79	23.356	27.111	22.288	24.05	23.447	24.993	32.62	30.332	34.606	29.326	27.504	30.665	33.789	27.456	25.728	28.994	23.46	20.31	22.575	27.12	6	5.6	6.5	5.4	5.8	5.7	6.1	6	5.6	6.5	5.4	5.8	5.7	6.1	0	0	0	0	0	0	0	95.2941	87.9518
22089	2	69	175	80	m	22.482	24.44	18.875	13.646	16.886	14.801	14.798	28.782	28.628	25.809	14.804	13.884	16.368	16.932	27.56	26.036	23.472	14.196	16.6325	14.648	17.0189	5.4	5.8	4.5	2.8	3.6	3.1	3.1	5.4	5.8	4.5	2.8	2.75	3.1	3.33333	0	0	0	0	0	0	0	95.3846	95
22090	2	72	167	62	w	25.386	28.14	27.792	23.746	26.666	22.84	24.333	35.7725	23.364	34.257	28.822	30.708	28.633	31.035	23.3	20.675	24.468	21.908	19.534	20.293	22.223	6.2	6.8	6.7	5.8	6.4	5.5	5.9	6.5	6.25	6.7	5.8	6.4	5.5	5.9	0	0	0	0	0	0	0	95.2381	96.3415
12091	2	73	173	80	m	30.436	38.4025	32.9722	39.654	44.906	29.195	28.802	41.6175	42.45	41.2678	48.174	40.87	30.509	34.549	33.97	30.8075	30.9478	38.308	29.5025	28.4438	30.3189	7	8.75	7.77778	9	10.4	7	6.9	8	8.75	7.77778	9	11.5	7.625	6.9	0	1	1	0	0	0	0	97.2222	97.8571
12092	2	68	160	54	w	28.7033	32.996	36.922	20.764	21.404	23.079	20.11	28.94	29.775	28.0667	20.986	13.73	24.0012	19.8956	19.3	18.205	16.4513	14.9775	13.95	11.3486	11.6925	6.66667	7.8	9.4	4.8	5.6	5.3	4.7	6.66667	7.5	7.625	4.8	4	6.42857	4.875	2	0	0	0	0	0	0	98.2955	97.4138
12093	2	66	169	72	w	20.194	20.492	20.018	26.42	20.992	20.248	21.224	27.52	27.256	27.358	36.022	27.905	25.238	27.286	20.155	17.998	20.144	29.906	20.765	19.2711	18.511	4.8	5	5	6.4	5	4.9	5.2	5.5	5	5	6.4	5	4.9	5.2	0	0	0	0	0	0	0	93.617	93.617
12094	2	69	180	94	m	19.228	26.644	23.602	21.292	23.186	21.109	19.98	20.634	29.026	26.382	24.288	25.186	22.298	23.792	9.108	11.404	13.832	12.896	14.665	7.959	10.796	4.6	6.4	5.7	5.2	5.6	5.1	4.8	4.6	6.4	5.7	5.2	5.6	5.1	4.8	0	0	0	0	0	0	0	87.5	94.5455
12097	2	74	168	51	w	29.848	28.468	29.279	22.222	29.358	27.969	27.141	24.12	21.9675	27.407	20.0225	19.63	21.523	16.204	17.1267	16.6525	14.4578	14.8	9.725	12.3987	8.72714	7	8	7.2	5.2	6.8	6.5	6.3	7.25	6	7.2	5.5	6.5	6.5	6.25	0	0	0	0	0	0	0	96.7391	96.4706
12098	2	72	173	81	w	29.788	27.59	28.939	25.9	32.324	26.885	24.742	30.1	26.768	28.867	28.426	25.104	24.193	24.2711	15.348	17.345	15.359	16.454	13.432	11.406	12.9811	7	6.6	6.8	6.2	7.8	6.4	5.9	7	6.6	6.8	6.2	7.8	6.4	5.88889	0	0	0	0	0	0	0	95.082	94.4444
12099	2	71	175	71	m	28.06	33.244	30.943	29.064	29.386	25.676	24.899	27.306	37.012	36.21	35.196	31.566	30.358	27.056	17.516	27.018	24.267	25.298	20.338	20.694	16.521	6.6	7.8	7.3	7	7	6.2	5.9	6.6	7.8	7.3	7	7	6.2	5.9	0	0	0	0	0	0	0	96.1039	96.875
12100	2	67	173	69	m	38.502	36.264	34.517	30.184	28.7275	31.002	30.287	20.38	19.824	23.014	26.514	25.3625	25.151	24.499	13.46	14.1575	12.2462	15.57	18.5625	13.307	15.047	9	8.6	8	7	6.75	7.2	7	7	6.5	8.33333	7	6.75	7.2	7	0	0	0	0	1	0	0	96.4286	95.8904
12102	2	65	173	66	w	18.636	22.02	20.784	16.44	23.474	20.928	17.519	25.156	33.666	24.46	22.844	29.008	25.977	24.172	22.146	29.51	23.4611	25.8025	24.712	22.791	21.975	4.4	5.4	4.9	3.6	5.6	4.8	4.1	4.4	5.4	4.77778	4.5	5.6	4.8	4.1	0	0	0	0	0	0	0	94	89.2857
12103	2	67	177	77	m	29.738	29.056	27.346	22.056	25.564	23.249	19.009	43.144	47.7175	37.19	31.254	33.95	32.965	25.975	32.01	38.5975	32.2811	24.35	26.904	24.883	18.575	7.2	7.2	6.6	5.4	6.2	5.8	4.6	7.2	7.5	7	5.4	6.2	5.8	4.6	0	0	0	0	0	0	0	95.9459	96.25
12104	2	66	162	73	w	27.882	25.544	26.896	26.01	24.58	26.293	24.117	30.342	25.262	26.815	27.836	26.73	27.584	25.384	23.518	19.186	18.093	21.662	19.868	20.22	19.177	6.6	6	6.4	6.2	5.8	6.3	5.8	6.6	6	6.4	6.2	5.8	6.3	5.8	0	0	0	0	0	0	0	96.2963	96.0526
12105	2	68	181	82	m	22.25	22.942	22.651	19.52	23.792	21.186	19.97	25.94	28.685	18.962	23.346	27.446	22.455	22.547	14.78	28.07	12.7067	18.474	20.516	15.128	16.599	5.4	5.4	5.3	4.6	5.8	5	4.7	5.4	5.75	5.3	4.6	5.8	5	4.7	0	0	0	0	0	0	0	95	95.7746
22106	2	68	176	77	m	25.938	23.632	24.131	21.6	25.034	22.407	18.928	30.456	29.908	28.783	29.026	29.656	29.267	24.553	25.344	23.718	23.611	25.862	22.026	23.219	20.504	6.2	5.6	5.8	5.2	6	5.4	4.5	6.2	5.6	5.8	5.2	6	5.4	4.5	0	0	0	0	0	0	0	95.8333	95.4545
22107	2	69	193	101.5	m	29.334	39.006	35.65	40.134	32.076	25.921	25.164	44.794	55.386	46.839	47.954	49.782	40.398	40.078	40.706	51.146	42.493	44.546	44.958	37.252	38.021	7	9	8.5	9.6	7.8	6.4	6.2	7	9	8.5	9.6	7.8	6.4	6.2	0	0	0	0	0	0	0	96.2963	97.7444
22110	2	72	174	83	m	28.48	27.82	29.625	20.49	32.524	27.355	22.399	35.216	31.632	33.592	21.654	25.558	29.919	24.238	30.398	25.488	28.637	17.632	20.794	24.016	18.018	6.8	6.6	7	4.8	7.8	6.5	5.3	6.8	6.6	7	4.8	7.8	6.5	5.3	0	0	0	0	0	0	0	96.1039	95.5882
22111	2	73	181	75	m	18.982	22.05	19.657	17.892	20.346	22.059	19.8	16.5275	24.276	22.4167	20.836	16.038	26.613	21.978	9.77	8.2475	9.46111	12.104	10.7525	19.5711	14.548	4.4	5.2	4.6	4.2	4.8	5.3	4.7	4.66667	5.2	4.66667	4.2	4.25	5.3	4.7	0	0	0	0	0	0	0	92.5	91.4286
22113	2	68	160	75	w	19.094	20.542	21.18	19.892	22.78	20.42	17.829	24.308	22.358	22.36	23.234	26.89	24.0144	19.764	12.986	15.7367	15.5089	11.158	11.808	13.6537	11.3044	4.6	5	5	4.8	5.6	4.8	4.2	4.6	5.25	5.33333	4.8	5.6	5.125	4.22222	0	0	0	0	0	0	0	94.7368	95.8333
22115	2	67	172	82	m	22.648	21.966	19.568	17.776	20.898	19.27	19.066	26.166	23.914	24.173	21.238	23.562	22.075	21.396	16.202	15.7	16.213	13.704	15.0633	12.227	12.469	5.4	5.2	4.7	4.2	5	4.6	4.5	5.4	5.2	4.7	4.2	5	4.6	4.5	0	0	0	0	0	0	0	66.6667	78.5714
22117	2	72	191	90	m	18.036	12.27	17.682	14.438	18.082	17.554	16.083	22.078	24.7	21.171	21.118	21.89	22.3	21.958	15.3425	14.2	10.475	15.342	12.344	12.368	16.415	3.8	2.8	3.6	3	3.8	3.9	3.4	4.5	3.33333	3.6	3	3.8	3.9	3.5	0	0	0	0	0	0	0	95.8904	93.1818
22118	2	68	191	94	m	22.262	28.446	31.5	28.434	28.326	30.466	26.103	21.544	28.616	26.677	30.784	34.004	33.737	26.656	16.35	19.786	17.7	21.708	22.43	24.229	20.6367	5.2	6.8	7.3	6.8	6.8	7.2	6.1	5.75	6.8	7.55556	6.8	6.8	7.2	6.33333	0	0	0	0	0	0	0	93.0233	94.8276
22119	2	73	175	65	m	11.288	10.936	16.505	7.862	14.39	12.864	10.172	15.782	17.214	17.481	21.074	18.38	16.621	18.094	14.518	16.596	16.209	21.522	10.454	15.182	19.0733	1.8	1.6	3	0.6	2.8	2.4	1.5	1.8	1.6	3	0.6	2.8	2.4	1.55556	0	0	0	0	0	0	0	91.4286	88.8889
22120	1	69	183	80	m	32.29	27.782	19.653	18.706	19.784	18.592	19.779	33.546	39.18	28.602	26.838	26.762	24.285	23.228	32.376	36.84	26.305	25.818	24.586	20.931	20.365	7.8	6.6	4.7	4.4	4.6	4.2	4.6	7.8	6.6	4.7	4.4	4.6	4.2	4.6	0	0	0	0	0	0	0	96.9697	96.2025
11121	1	25	163	52	w	14.858	16.808	15.748	15.394	18.618	17.787	15.178	14.12	16.224	19.0022	15.656	21.368	22.687	15.586	9.028	13.66	13.21	10.92	14.502	16.791	12.2975	3.2	3.8	3.5	3.4	4.4	4.2	3.3	3.2	3.5	3.66667	3.4	4.4	4.2	3.5	0	0	0	0	0	0	0	94.5455	94.1176
11122	1	21	174	72	w	22.35	19.202	22.331	20.614	18.422	22.665	22.848	24.592	23.4775	25.686	24.1	22.066	24.797	25.331	14.764	13.005	15.707	14.614	12.372	14.561	16.362	5.4	4.4	5.4	4.8	4.4	5.5	5.4	5.4	5	5.4	4.8	4.4	5.5	5.4	0	0	0	0	0	0	0	95.3846	95
11124	1	26	167	58	w	18.784	17.132	17.214	16.61	20.114	18.716	19.825	20.146	22.288	20.598	17.594	21.912	22.827	24.084	14.294	15.586	13.944	12.046	16.424	17.403	18.259	4.4	4.4	4	3.8	4.8	4.3	4.7	4.4	4.4	4	3.8	4.8	4.3	4.7	0	0	0	0	0	0	0	96.0526	95.2381
11125	1	20	180	58	m	21.622	19.794	22.842	18.824	22.212	20.692	22.983	22.098	17.37	25.013	18.116	22.248	20.005	29.064	13.27	10.76	17.4978	10.45	12.93	12.7111	18.474	5.2	4.6	5.5	4.4	5.4	4.9	5.6	5.2	4	5.66667	4.4	5.4	4.77778	5.6	0	0	0	0	0	0	0	95.8904	95.082
11126	1	21	174	65	w	24.798	24.308	25.638	21.032	24.04	21.738	22.972	26.702	20.74	21.603	17.37	21.844	19.747	20.635	12.702	8.3325	10.488	7.892	10.778	8.434	9.831	6	5.8	6.1	5	5.8	5.2	5.5	6	5.8	6.1	5	5.8	5.2	5.5	0	0	0	0	0	0	0	96.9388	96.7391
11127	1	22	191	86	m	22.062	20.032	18.404	18.696	23.554	22.008	20.956	28.886	26.902	26.622	26.812	29.376	29.809	29.117	16.898	14.12	15.8033	14.81	15.648	15.857	16.465	5.4	4.8	4.5	4.6	5.6	5.4	5.1	5.4	4.8	4.5	4.6	5.6	5.4	5.1	0	0	0	0	0	0	0	96.7391	96.5517
11128	1	22	187	86	m	24.026	21.014	25.206	21.752	23.136	22.714	23.839	25.156	19.602	26.138	24.198	25.06	25.247	28.102	17.2475	9.59	15.869	15.88	16.182	15.649	17.912	5.8	5	6	5.2	5.6	5.5	5.8	5.8	5	6	5.2	5.6	5.5	5.8	0	0	0	0	0	0	0	96.6292	96.4286
11129	1	22	166	70	w	19.336	20.426	20.331	20.986	23.482	19.081	20.274	30.25	24.644	30.613	31.128	32.458	26.802	32.465	18.484	15.216	19.429	21.88	21.63	16.568	20.707	4.8	5	5.1	5.2	5.8	4.6	5	4.8	5	5.1	5.2	5.8	4.6	5	0	0	0	0	0	0	0	95.7143	96.3855
11130	2	30	175	72	w	23.066	22.62	22.501	20.734	20.328	21.12	22.826	19.998	22.008	23.677	24.15	19.734	21.694	24.739	14.4325	11.214	15.09	16.89	12.8525	14.9367	15.706	5.4	5.4	5.4	5	4.8	4.9	5.4	5	5.4	5.4	5	4.8	5.33333	5.4	0	0	0	0	0	0	0	96.6292	96.4706
12181	2	75	190	82	m	18.03	17.875	17.083	14.678	15.04	17.585	18.137	22.524	22.84	21.592	20.078	21.0575	22.559	25.707	14.8325	14.9925	16.78	16.23	17.105	15.887	19.759	4.2	4	3.9	3.2	3.25	4	4.2	4.2	4	3.9	3.2	3.25	4	4.2	0	1	0	0	1	0	0	95	96.25
12182	2	74	172	86	w	23.054	22.666	23.574	21.492	24.71	20.348	19.856	37.32	32.18	36.223	35.922	36.874	30.68	31.617	23.23	23.195	22.319	24.956	23.864	15.979	18.652	5.8	5.6	5.8	5.4	6.2	5	4.9	5.8	5.75	5.8	5.4	6.2	5	4.9	0	0	0	0	0	0	0	94.9153	94.7368
12183	2	65	172	78	m	16.904	18.232	17.042	18.346	15.952	17.853	16.642	23.975	25.726	23.74	25.036	22.15	25.239	23.022	20.6767	18.805	16.856	18.022	16.915	15.543	14.2	4.2	4.4	4	4.4	3.8	4.3	3.9	5	4.4	4	4.4	3.8	4.3	3.9	0	0	0	0	0	0	0	92.6829	93.3333
22201	2	67	174	75	m	29.072	41.038	23.719	24.192	23.798	22.038	24.42	25.098	30.388	19.815	27.67	23.462	21.013	25.035	20.852	27.21	17.297	25.32	18.108	18.125	22.978	6.8	9.6	5.5	5.8	5.6	5.2	5.8	6.8	9.6	5.5	5.8	5.6	5.2	5.8	0	0	0	0	0	0	0	97.3214	97.9167
22203	2	69	155	68	w	17.108	18.868	25.596	22.836	22.932	22.328	23.317	51.37	24.112	41.1467	35.476	27.882	34.184	36.527	52.19	26.6975	35.6233	31.9	24.802	31.091	33.356	3.8	4.4	6.1	5.6	5.6	5.5	5.6	7	4.75	6.55556	5.6	5.6	5.5	5.6	0	0	0	0	0	0	0	95.082	94.5455
22204	2	68	181	94	m	35.73	38.084	36.665	26.51	29.228	30.635	31.511	37.926	41.102	40.844	32.334	33.532	35.874	42.544	36.494	41.115	38.243	30.69	31.532	33.679	41.257	8.2	8.6	8.4	6.4	7	7.2	7.5	8.2	8.6	8.4	6.4	7	7.2	7.5	0	0	0	0	0	0	0	96.1039	96.4706
22205	2	72	186	83	m	19.752	26.804	20.978	13.778	16.668	16.236	12.818	35.76	28.6875	27.784	17.148	21.538	21.845	18.194	30.715	25.5067	18.907	11.462	11.726	15.3738	10.722	4.2	6	4.9	2.8	3.6	3.7	2.5	6	7	4.9	2.8	3.6	3.88889	2.5	0	0	0	0	0	0	0	95.5882	95.5882
22209	2	69	164	67	w	21.046	21.61	29.238	22.09	24.72	17.205	15.311	33.86	35.368	41.338	34.406	39.844	28.0344	22.924	26.512	28.676	35.026	28.736	32.926	21.1944	18.1867	5.2	5.4	7.2	5.4	6.2	4	3.5	5.2	5.4	7.2	5.4	6.2	4.22222	3.5	0	0	0	0	0	0	0	95.5224	94.8276
22227	2	74	173	73	m	26.882	20.646	24.193	22.026	23.934	24.513	26.289	36.804	26.182	31.528	29.55	32.28	30.946	36.113	22.022	17.6275	18.46	17.456	19.15	18.337	22.681	6.6	5	5.9	5.4	5.8	5.9	6.4	6.6	5	5.9	5.4	5.8	5.9	6.4	0	0	0	0	0	0	0	93.617	93.8776
22238		72	169	71	m	14.518	13.692	18.602	15.372	19.65	20.37	19.738	20.5933	16.955	26.9289	24.518	32.346	30.185	26.277	18.905	16.69	19.8163	20.284	25.026	22.258	19.424	3.25	2.8	4.3	3.4	4.6	4.9	4.7	3	3.66667	4.75	3.4	4.6	4.9	4.7	0	0	0	0	0	0	0	91.6667	90
[truncated: 29 more columns]
